# Supplementary material for: Environmental preferences and critical habitat for the velvet belly lanternshark (Etmopterus spinax) in Icelandic waters
Source: PLoS One. 2024 Mar 13;19(3):e0299544. doi: 10.1371/journal.pone.0299544 (PMC10936796; doi:10.1371/journal.pone.0299544)
Supplement: S1 File — (XLSX) [file pone.0299544.s001.xlsx]

## Sheet: lodhafur_2010-2021_fjoldi_10112
tegund_nr	maeldir	taldir	maeldir_taldir	ar	man	kastad_breidd	kastad_lengd	botndypi_kastad	botnhiti
NA	NA	NA	0	2010	3	65.6167	-13.0455	186	3.1
NA	NA	NA	0	2010	3	65.831	-13.3343	255	3.2
NA	NA	NA	0	2010	3	65.9362	-13.6308	212	3.1
NA	NA	NA	0	2010	3	66.015	-13.43	90	3.1
NA	NA	NA	0	2010	3	66.1667	-13.363	128	3.1
NA	NA	NA	0	2010	3	66.1637	-13.6142	85	3.2
NA	NA	NA	0	2010	3	66.25	-13.4462	152	3
NA	NA	NA	0	2010	3	66.3333	-13.6852	266	1.3
NA	NA	NA	0	2010	3	66.4157	-13.7493	225	1
NA	NA	NA	0	2010	3	66.5662	-13.6803	190	3.1
NA	NA	NA	0	2010	3	66.615	-13.4518	210	0.4
NA	NA	NA	0	2010	3	66.5712	-13.2472	276	-0.3
NA	NA	NA	0	2010	3	66.6242	-13.1018	261	0.2
NA	NA	NA	0	2010	3	66.65	-12.935	307	0.4
NA	NA	NA	0	2010	3	66.736	-12.9755	277	0.7
NA	NA	NA	0	2010	3	66.7555	-13.0847	230	0.4
NA	NA	NA	0	2010	3	66.825	-13.4418	229	0.4
NA	NA	NA	0	2010	3	66.769	-13.7137	181	3.2
NA	NA	NA	0	2010	3	66.9095	-13.696	300	1.1
NA	NA	NA	0	2010	3	66.9833	-13.9317	260	2.3
NA	NA	NA	0	2010	3	66.8935	-14.2205	226	2.8
NA	NA	NA	0	2010	3	66.9145	-14.6292	189	3.4
NA	NA	NA	0	2010	3	67.0308	-14.4538	240	0.2
NA	NA	NA	0	2010	3	67.0848	-14.9525	234	2.7
NA	NA	NA	0	2010	3	66.9702	-15.0478	154	3.2
NA	NA	NA	0	2010	3	67	-15.2008	162	3.3
NA	NA	NA	0	2010	3	67.2213	-15.2397	268	0.9
NA	NA	NA	0	2010	3	67.2038	-15.5695	262	2.3
NA	NA	NA	0	2010	3	67.1333	-15.7483	242	3.4
NA	NA	NA	0	2010	3	67.063	-15.7472	167	2.8
NA	NA	NA	0	2010	3	66.9427	-15.6218	195	3.2
NA	NA	NA	0	2010	3	66.868	-15.8887	287	2
NA	NA	NA	0	2010	3	66.7938	-16.1132	237	2.6
NA	NA	NA	0	2010	3	66.9167	-16.8047	185	3.2
NA	NA	NA	0	2010	3	67	-16.6655	262	2.6
NA	NA	NA	0	2010	3	67.1	-16.7483	357	0.5
NA	NA	NA	0	2010	3	67.125	-17.336	282	1.1
NA	NA	NA	0	2010	3	67.0653	-17.3833	247	1.2
NA	NA	NA	0	2010	3	66.997	-17.4863	276	0.9
NA	NA	NA	0	2010	3	66.9703	-17.4142	230	2.6
NA	NA	NA	0	2010	3	66.8997	-17.2987	233	3
NA	NA	NA	0	2010	3	66.8038	-17.1567	171	3.2
NA	NA	NA	0	2010	3	66.75	-17.2055	252	3.8
NA	NA	NA	0	2010	3	66.6847	-17.2828	232	3.1
NA	NA	NA	0	2010	3	66.4305	-16.7127	104	3
NA	NA	NA	0	2010	3	66.3078	-16.6853	202	3.6
NA	NA	NA	0	2010	3	66.2493	-17.3165	174	2.5
NA	NA	NA	0	2010	3	66.1922	-17.4312	166	3
NA	NA	NA	0	2010	3	66.0392	-17.5143	98	3.4
NA	NA	NA	0	2010	3	66.1667	-17.7153	217	2.6
NA	NA	NA	0	2010	3	66.2528	-17.5032	219	2.9
NA	NA	NA	0	2010	3	66.3405	-17.7123	178	2.9
NA	NA	NA	0	2010	3	66.45	-17.5717	295	2.9
NA	NA	NA	0	2010	3	66.6653	-16.9455	276	3.3
NA	NA	NA	0	2010	3	66.669	-16.7907	123	2.9
NA	NA	NA	0	2010	3	66.7562	-16.7877	131	2.9
NA	NA	NA	0	2010	3	66.8268	-16.5977	188	3.3
NA	NA	NA	0	2010	3	66.75	-16.502	176	3.2
NA	NA	NA	0	2010	3	66.6577	-16.435	122	3.3
NA	NA	NA	0	2010	3	66.6838	-16.0433	164	3.3
NA	NA	NA	0	2010	3	66.7333	-15.8325	149	3.2
NA	NA	NA	0	2010	3	66.6848	-15.6517	216	3.1
NA	NA	NA	0	2010	3	66.7197	-15.555	252	3.2
NA	NA	NA	0	2010	3	66.7317	-15.1853	157	3.3
NA	NA	NA	0	2010	3	66.8668	-15	112	3.6
NA	NA	NA	0	2010	3	66.7488	-14.8005	152	2.3
NA	NA	NA	0	2010	3	66.6508	-14.5883	187	3.3
NA	NA	NA	0	2010	3	66.5833	-15.115	165	3.2
NA	NA	NA	0	2010	3	66.638	-15.3498	208	3.1
NA	NA	NA	0	2010	3	66.5348	-15.5507	144	3.2
NA	NA	NA	0	2010	3	66.468	-15.4855	157	3.1
NA	NA	NA	0	2010	3	66.3695	-15.5613	148	2.8
NA	NA	NA	0	2010	3	66.3067	-15.5333	107	3.1
NA	NA	NA	0	2010	3	66.4342	-15.1275	98	3
NA	NA	NA	0	2010	3	66.5475	-14.8327	151	3.2
NA	NA	NA	0	2010	3	66.465	-14.5973	97	3.1
NA	NA	NA	0	2010	3	66.5677	-14.2482	NA	3.2
NA	NA	NA	0	2010	3	66.4482	-14.1822	99	3.3
NA	NA	NA	0	2010	3	66.3353	-14.1457	144	3.2
NA	NA	NA	0	2010	3	66.2378	-14.4303	236	3.2
NA	NA	NA	0	2010	3	66.1183	-14.851	117	3.1
NA	NA	NA	0	2010	3	66.0838	-14.4463	178	3.1
NA	NA	NA	0	2010	3	65.846	-14.229	149	2.4
NA	NA	NA	0	2010	3	65.8203	-13.794	237	2.1
NA	NA	NA	0	2010	3	65.6345	-13.5795	119	3.1
NA	NA	NA	0	2010	3	65.5188	-12.8865	125	2.9
NA	NA	NA	0	2010	3	65.5333	-12.5667	160	3.1
NA	NA	NA	0	2010	3	65.3847	-12.5672	232	3
NA	NA	NA	0	2010	3	65.3883	-12.8017	215	3
NA	NA	NA	0	2010	3	65.3455	-13.193	210	3.1
NA	NA	NA	0	2010	3	65.2847	-12.9987	162	3
NA	NA	NA	0	2010	3	65.2495	-12.8488	120	3
NA	NA	NA	0	2010	3	65.203	-12.7738	163	3
NA	NA	NA	0	2010	3	65.1617	-12.4938	222	3
NA	NA	NA	0	2010	3	65.2795	-12.403	180	3.1
NA	NA	NA	0	2010	3	65.218	-12.2013	144	2.9
NA	NA	NA	0	2010	3	65.4167	-12.0298	230	1.1
NA	NA	NA	0	2010	3	65.4848	-12.2178	173	3.1
NA	NA	NA	0	2010	3	65.5208	-12.0773	198	1
NA	NA	NA	0	2010	3	65.5845	-12.3505	226	3.1
NA	NA	NA	0	2010	3	65.7673	-12.423	185	2.6
NA	NA	NA	0	2010	3	65.7973	-12.8907	188	1.6
NA	NA	NA	0	2010	3	65.8	-12.6585	160	2.9
NA	NA	NA	0	2010	3	65.8333	-12.4057	185	2.6
NA	NA	NA	0	2010	3	65.726	-12.2373	232	1
NA	NA	NA	0	2010	3	65.7532	-11.8985	256	1.3
NA	NA	NA	0	2010	3	65.7915	-11.9385	206	2.9
NA	NA	NA	0	2010	3	65.9158	-11.9777	253	0.5
NA	NA	NA	0	2010	3	65.9982	-12.1495	285	0.6
NA	NA	NA	0	2010	3	66.1645	-12.446	196	2.3
NA	NA	NA	0	2010	3	66.2857	-12.8705	136	3
NA	NA	NA	0	2010	3	66.385	-13.124	201	2.5
NA	NA	NA	0	2010	3	66.3803	-12.8658	160	2.8
NA	NA	NA	0	2010	3	66.3622	-12.5592	336	0.9
NA	NA	NA	0	2010	3	66.2585	-12.2783	271	1
NA	NA	NA	0	2010	3	66.2328	-12.0563	323	0.6
NA	NA	NA	0	2010	3	66.1658	-11.8887	273	1.1
NA	NA	NA	0	2010	3	66.1492	-11.7807	315	0.6
NA	NA	NA	0	2010	3	66.0745	-11.8617	293	0.5
NA	NA	NA	0	2010	3	65.7897	-11.647	254	1.9
NA	NA	NA	0	2010	3	65.7357	-11.7712	224	2.6
NA	NA	NA	0	2010	3	65.6508	-11.8375	219	0.6
NA	NA	NA	0	2010	3	65.5963	-11.6037	260	1.2
NA	NA	NA	0	2010	3	65.5775	-11.5665	311	1.1
NA	NA	NA	0	2010	3	65.503	-11.7183	213	1.4
NA	NA	NA	0	2010	3	65.2945	-11.9488	219	2.5
NA	NA	NA	0	2010	3	65.2783	-11.7168	241	2.3
NA	NA	NA	0	2010	3	65.3683	-11.451	322	-0.4
NA	NA	NA	0	2010	3	65.1615	-11.5165	277	1.3
NA	NA	NA	0	2010	3	65.0845	-11.8037	246	2.9
NA	NA	NA	0	2010	3	65.0837	-12.1973	195	3
NA	NA	NA	0	2010	3	65.0485	-12.6592	173	3
NA	NA	NA	0	2010	3	65.0398	-13.045	138	3
NA	NA	NA	0	2010	3	65.5902	-26.2292	139	6.2
NA	NA	NA	0	2010	3	65.6667	-26.1678	164	6.1
NA	NA	NA	0	2010	3	65.7032	-26.534	178	7
NA	NA	NA	0	2010	3	65.6445	-26.6603	197	6.3
NA	NA	NA	0	2010	3	65.819	-26.6925	260	6
NA	NA	NA	0	2010	3	65.8565	-26.7375	276	6.5
NA	NA	NA	0	2010	3	65.9527	-26.821	376	6.1
NA	NA	NA	0	2010	3	65.9245	-26.5468	285	6
NA	NA	NA	0	2010	3	66.0548	-26.174	248	5
NA	NA	NA	0	2010	3	66.0005	-26.255	252	5.7
NA	NA	NA	0	2010	3	66.007	-26.169	195	5.7
NA	NA	NA	0	2010	3	66.014	-26.0472	189	5.8
NA	NA	NA	0	2010	3	65.8293	-26.1322	254	5.8
NA	NA	NA	0	2010	3	65.8427	-25.7798	218	6
NA	NA	NA	0	2010	3	65.7518	-25.7795	202	6.4
NA	NA	NA	0	2010	3	65.8525	-25.5588	166	4.8
NA	NA	NA	0	2010	3	65.9262	-25.757	183	5.4
NA	NA	NA	0	2010	3	65.9768	-25.908	195	5.1
NA	NA	NA	0	2010	3	66.0218	-25.7778	185	5.3
NA	NA	NA	0	2010	3	66.1162	-25.7345	176	4.7
NA	NA	NA	0	2010	3	66.1455	-26.0135	296	5.3
NA	NA	NA	0	2010	3	66.156	-26.1958	412	3.7
NA	NA	NA	0	2010	3	66.1722	-25.9403	275	5.5
NA	NA	NA	0	2010	3	66.2622	-25.8893	385	2.9
NA	NA	NA	0	2010	3	66.2595	-25.8123	338	4.7
NA	NA	NA	0	2010	3	66.2632	-25.4427	149	5
NA	NA	NA	0	2010	3	66.1835	-25.3722	139	4.5
NA	NA	NA	0	2010	3	66.2493	-25.1362	133	4.9
NA	NA	NA	0	2010	3	66.3592	-25.1832	172	5
NA	NA	NA	0	2010	3	66.3482	-25.4842	190	5
NA	NA	NA	0	2010	3	66.395	-25.5297	346	5
NA	NA	NA	0	2010	3	66.4005	-25.5907	413	2.8
NA	NA	NA	0	2010	3	66.4548	-25.3715	314	3.6
NA	NA	NA	0	2010	3	66.473	-25.209	188	5
NA	NA	NA	0	2010	3	66.5123	-25.1313	213	5.2
NA	NA	NA	0	2010	3	66.5533	-25.2248	419	1.3
NA	NA	NA	0	2010	3	66.6253	-24.9853	401	5.2
NA	NA	NA	0	2010	3	66.6363	-24.8578	284	6.2
NA	NA	NA	0	2010	3	66.6982	-24.8458	379	5.7
NA	NA	NA	0	2010	3	66.645	-24.7607	189	5.9
NA	NA	NA	0	2010	3	66.7368	-24.6655	166	6.1
NA	NA	NA	0	2010	3	66.678	-24.359	144	6
NA	NA	NA	0	2010	3	66.602	-24.6583	120	5.8
NA	NA	NA	0	2010	3	66.5548	-24.5488	100	5.7
NA	NA	NA	0	2010	3	66.4768	-24.6885	117	5.7
NA	NA	NA	0	2010	3	66.4078	-24.9297	127	5.3
NA	NA	NA	0	2010	3	66.3	-23.3062	62	3.2
NA	NA	NA	0	2010	3	66.2528	-23.1082	113	3.8
NA	NA	NA	0	2010	3	66.076	-22.7267	126	3.4
NA	NA	NA	0	2010	3	66.1383	-22.9013	130	4.3
NA	NA	NA	0	2010	3	67.005	-22.628	206	5.2
NA	NA	NA	0	2010	3	67.0027	-22.3998	206	4.5
NA	NA	NA	0	2010	3	67.1022	-22.3235	246	4.5
NA	NA	NA	0	2010	3	67.1062	-22.0382	223	4.5
NA	NA	NA	0	2010	3	67.2492	-22.0577	391	1.5
NA	NA	NA	0	2010	3	67.1838	-22.791	275	4.8
NA	NA	NA	0	2010	3	67.11	-22.8312	260	4.7
NA	NA	NA	0	2010	3	66.9998	-22.8255	235	5.4
NA	NA	NA	0	2010	3	67	-23.0563	260	2.5
NA	NA	NA	0	2010	3	67.0332	-23.0148	248	2
NA	NA	NA	0	2010	3	67.1007	-23.226	256	2.4
NA	NA	NA	0	2010	3	67.097	-23.5225	241	1.4
NA	NA	NA	0	2010	3	67.1358	-23.6853	263	1.3
NA	NA	NA	0	2010	3	67.0572	-23.7063	229	2
NA	NA	NA	0	2010	3	67.0505	-23.8517	255	1.3
NA	NA	NA	0	2010	3	67.0705	-23.998	386	-0.1
NA	NA	NA	0	2010	3	66.9928	-23.6768	222	3.2
NA	NA	NA	0	2010	3	66.966	-23.6567	207	3.8
NA	NA	NA	0	2010	3	66.9677	-23.4952	228	3.8
NA	NA	NA	0	2010	3	66.8505	-23.3302	227	5.5
NA	NA	NA	0	2010	3	66.901	-23.1632	240	5.2
NA	NA	NA	0	2010	3	66.9177	-23.0013	229	5
NA	NA	NA	0	2010	3	66.7537	-23.1947	122	5.2
NA	NA	NA	0	2010	3	66.5903	-23.734	122	4.8
NA	NA	NA	0	2010	3	66.5212	-23.5787	128	3.4
NA	NA	NA	0	2010	3	66.466	-23.4583	88	3.3
NA	NA	NA	0	2010	3	66.391	-23.732	133	4.9
NA	NA	NA	0	2010	3	66.3898	-23.7837	124	4.4
NA	NA	NA	0	2010	3	66.3248	-23.8488	79	3.5
NA	NA	NA	0	2010	3	66.386	-24.059	113	4.5
NA	NA	NA	0	2010	3	66.3687	-24.1737	116	4.7
NA	NA	NA	0	2010	3	66.4175	-23.8215	147	5.8
NA	NA	NA	0	2010	3	66.5252	-23.8995	160	5.8
NA	NA	NA	0	2010	3	66.6658	-23.927	104	5.1
NA	NA	NA	0	2010	3	66.8337	-23.857	159	6
NA	NA	NA	0	2010	3	66.89	-23.8117	176	6.5
NA	NA	NA	0	2010	3	66.835	-23.68	167	5.4
NA	NA	NA	0	2010	3	67.0132	-23.4567	241	2.4
NA	NA	NA	0	2010	3	66.9968	-23.871	231	2
NA	NA	NA	0	2010	3	66.9595	-23.8305	182	4.5
NA	NA	NA	0	2010	3	66.8835	-24.0118	171	5.4
NA	NA	NA	0	2010	3	66.816	-24.235	171	3.5
NA	NA	NA	0	2010	3	66.5322	-24.8623	152	5
NA	NA	NA	0	2010	3	66.4055	-24.7405	111	4.8
NA	NA	NA	0	2010	3	66.268	-24.5175	93	4.4
NA	NA	NA	0	2010	3	66.7967	-24.695	238	4.7
NA	NA	NA	0	2010	3	66.859	-24.6143	217	5.2
NA	NA	NA	0	2010	3	66.8073	-24.4082	194	3.8
NA	NA	NA	0	2010	3	66.1675	-25.1043	95	5
NA	NA	NA	0	2010	3	66.1333	-25.0015	100	4.6
NA	NA	NA	0	2010	3	66.0665	-24.9192	128	4.7
NA	NA	NA	0	2010	3	66.1407	-24.738	104	4.8
NA	NA	NA	0	2010	3	66.1512	-24.52	105	4.1
NA	NA	NA	0	2010	3	66.0517	-24.5467	98	4.2
NA	NA	NA	0	2010	3	66.0117	-24.5617	93	4.7
NA	NA	NA	0	2010	3	66.0617	-24.2482	53	4.3
NA	NA	NA	0	2010	3	65.8743	-24.0003	50	3
NA	NA	NA	0	2010	3	65.707	-24.1243	29	2.6
NA	NA	NA	0	2010	3	65.6417	-24.131	56	2
NA	NA	NA	0	2010	3	65.9872	-24.8565	119	4.2
NA	NA	NA	0	2010	3	65.9542	-25.0465	116	4.2
NA	NA	NA	0	2010	3	65.8853	-24.9748	85	5.3
NA	NA	NA	0	2010	3	65.7958	-24.7452	77	3.6
NA	NA	NA	0	2010	3	65.7943	-24.9758	69	4.8
NA	NA	NA	0	2010	3	65.7785	-24.9933	70	4.7
NA	NA	NA	0	2010	3	65.7787	-25.1045	81	5.4
NA	NA	NA	0	2010	3	65.782	-25.301	114	5.5
NA	NA	NA	0	2010	3	65.731	-25.32	145	5.7
NA	NA	NA	0	2010	3	65.629	-25.8958	125	5.8
NA	NA	NA	0	2010	3	65.4768	-25.7213	119	5.2
NA	NA	NA	0	2010	3	65.5018	-25.2187	88	4.8
NA	NA	NA	0	2010	3	65.3875	-25.2412	100	5
NA	NA	NA	0	2010	3	65.1675	-24.9987	110	5.2
NA	NA	NA	0	2010	3	65.168	-24.884	108	4.8
NA	NA	NA	0	2010	3	65.2577	-24.7	85	4.3
NA	NA	NA	0	2010	3	65.0392	-24.5908	112	4.9
NA	NA	NA	0	2010	3	65.1308	-24.0915	100	4.8
NA	NA	NA	0	2010	3	65.2693	-23.839	63	4.6
NA	NA	NA	0	2010	3	65.3158	-23.5995	66	2.7
NA	NA	NA	0	2010	3	65.2087	-23.5507	55	3
NA	NA	NA	0	2010	3	65.2085	-23.2548	131	4.2
NA	NA	NA	0	2010	3	65.0588	-23.5037	176	5.3
NA	NA	NA	0	2010	3	65.0078	-23.7153	179	6.2
NA	NA	NA	0	2010	3	65.0153	-23.7985	205	6.3
NA	NA	NA	0	2010	9	64.182	-22.181	34	11
NA	NA	NA	0	2010	9	64.3897	-22.8103	84	10.6
NA	NA	NA	0	2010	9	64.595	-22.8148	65	10.8
NA	NA	NA	0	2010	9	64.4462	-23.0758	122	9
NA	NA	NA	0	2010	9	64.206	-23.6627	115	8.7
NA	NA	NA	0	2010	9	63.9542	-24.1993	335	7.5
NA	NA	NA	0	2010	9	63.8763	-24.2373	250	7.7
NA	NA	NA	0	2010	9	63.831	-23.705	150	8.5
NA	NA	NA	0	2010	9	63.8958	-22.9195	102	10.3
NA	NA	NA	0	2010	9	63.9822	-23.3042	115	9.7
NA	NA	NA	0	2010	9	64.2432	-24.52	208	7.7
NA	NA	NA	0	2010	9	64.128	-24.6565	225	7.6
NA	NA	NA	0	2010	9	64.2083	-25.2783	261	7.3
NA	NA	NA	0	2010	9	63.9842	-25.2208	226	7.6
NA	NA	NA	0	2010	9	64.0173	-25.4943	182	7.3
NA	NA	NA	0	2010	9	63.8498	-25.6377	224	7.4
NA	NA	NA	0	2010	9	63.8895	-26.3662	263	7.3
NA	NA	NA	0	2010	9	64.0132	-26.722	424	7.3
NA	NA	NA	0	2010	9	64.4345	-26.2307	283	7.1
NA	NA	NA	0	2010	9	64.5975	-24.6617	267	7.3
NA	NA	NA	0	2010	9	64.6682	-24.2388	113	9.7
NA	NA	NA	0	2010	9	64.9738	-23.9368	251	8.1
NA	NA	NA	0	2010	9	65.2053	-23.2733	140	10
NA	NA	NA	0	2010	9	65.3417	-23.5117	51	10.1
NA	NA	NA	0	2010	9	65.2522	-23.516	55	10.5
NA	NA	NA	0	2010	9	65.1343	-23.8613	104	10.3
NA	NA	NA	0	2010	9	65.2737	-24.3767	91	NA
NA	NA	NA	0	2010	10	65.2417	-24.8457	89	10.5
NA	NA	NA	0	2010	10	65.155	-25.0163	111	9.2
NA	NA	NA	0	2010	10	64.9273	-25.5558	171	7.4
NA	NA	NA	0	2010	10	64.6942	-25.8292	223	7.1
NA	NA	NA	0	2010	10	64.77	-26.4577	196	7.1
NA	NA	NA	0	2010	10	64.9583	-26.7395	208	7.1
NA	NA	NA	0	2010	10	65.1483	-26.5173	163	7.3
NA	NA	NA	0	2010	10	65.4177	-26.9888	271	6.9
NA	NA	NA	0	2010	10	65.6532	-26.599	160	7.1
NA	NA	NA	0	2010	10	65.43	-26.4393	158	7.3
NA	NA	NA	0	2010	10	65.219	-25.9868	143	7.7
NA	NA	NA	0	2010	10	65.2937	-25.9182	135	8.4
NA	NA	NA	0	2010	10	65.6213	-24.8432	60	10.6
NA	NA	NA	0	2010	10	65.6193	-24.9972	70	10.6
NA	NA	NA	0	2010	10	65.7338	-25.3088	137	7.4
NA	NA	NA	0	2010	10	65.8438	-25.7748	215	7.1
NA	NA	NA	0	2010	10	65.8138	-26.0233	219	6.9
NA	NA	NA	0	2010	10	66.026	-26.2608	211	6.5
NA	NA	NA	0	2010	10	66.2115	-25.829	232	6.8
NA	NA	NA	0	2010	10	66.3022	-25.1185	135	8.2
NA	NA	NA	0	2010	10	66.4962	-24.7595	112	7.9
NA	NA	NA	0	2010	10	66.6797	-24.3417	145	7.3
NA	NA	NA	0	2010	10	66.7375	-23.3372	128	7.9
NA	NA	NA	0	2010	10	66.9083	-23.4533	207	7.1
NA	NA	NA	0	2010	10	67.0553	-22.995	252	2.1
NA	NA	NA	0	2010	10	67.0272	-23.4697	240	3.1
NA	NA	NA	0	2010	10	67.0453	-23.719	226	1.8
NA	NA	NA	0	2010	10	67.0343	-23.8888	242	2.5
NA	NA	NA	0	2010	10	66.8902	-24.4733	254	5.5
NA	NA	NA	0	2010	10	66.38	-24.072	111	8.4
NA	NA	NA	0	2010	10	66.2058	-23.8523	49	10.5
NA	NA	NA	0	2010	10	66.116	-24.2118	53	10.5
NA	NA	NA	0	2010	10	65.936	-24.0333	39	10.1
NA	NA	NA	0	2010	10	65.7825	-23.7955	90	4.4
NA	NA	NA	0	2010	10	66.2987	-23.2903	67	10
NA	NA	NA	0	2010	10	66.2755	-22.7298	91	7.6
NA	NA	NA	0	2010	10	66.0365	-22.5222	72	9.5
NA	NA	NA	0	2010	10	66.072	-22.6527	107	9.3
NA	NA	NA	0	2010	10	66.138	-22.9018	123	8.2
NA	NA	NA	0	2010	10	66.125	-21.03	150	7.4
NA	NA	NA	0	2010	10	65.9383	-21.0258	220	7.3
NA	NA	NA	0	2010	10	65.6638	-21.3762	142	8.5
NA	NA	NA	0	2010	10	65.3858	-21.147	50	8.5
NA	NA	NA	0	2010	10	65.4308	-21.0177	74	8.5
NA	NA	NA	0	2010	10	65.5973	-21.0712	135	7.7
NA	NA	NA	0	2010	10	65.6813	-21.588	106	8.4
NA	NA	NA	0	2010	10	65.7983	-20.5137	103	8.1
NA	NA	NA	0	2010	10	65.9347	-20.5565	130	7.6
NA	NA	NA	0	2010	10	66.2022	-20.6283	174	6.1
NA	NA	NA	0	2010	10	66.3898	-20.798	173	6.6
NA	NA	NA	0	2010	10	66.6425	-21.4567	116	7.3
NA	NA	NA	0	2010	10	66.545	-22.8673	74	9.2
NA	NA	NA	0	2010	10	66.842	-22.6752	121	7.1
NA	NA	NA	0	2010	10	66.9038	-22.5868	168	6.5
NA	NA	NA	0	2010	10	67.1072	-22.0375	217	2.9
NA	NA	NA	0	2010	10	67.0533	-21.5357	222	4.5
NA	NA	NA	0	2010	10	67.0785	-21.1827	175	6.6
NA	NA	NA	0	2010	10	66.8865	-21.1617	128	7.1
NA	NA	NA	0	2010	10	66.9833	-20.8125	196	3.9
NA	NA	NA	0	2010	10	67.034	-20.5617	233	3.6
NA	NA	NA	0	2010	10	67.3087	-20.6777	334	-0.3
NA	NA	NA	0	2010	10	67.1145	-19.9008	288	0.5
NA	NA	NA	0	2010	10	67.125	-19.5152	387	-0.3
NA	NA	NA	0	2010	10	67.0298	-18.7858	182	4.2
NA	NA	NA	0	2010	10	66.6963	-19.2185	310	0.2
NA	NA	NA	0	2010	10	66.6897	-19.7393	150	7.6
NA	NA	NA	0	2010	10	66.6123	-20.3187	228	4.9
NA	NA	NA	0	2010	10	66.3713	-19.768	200	6.9
NA	NA	NA	0	2010	10	65.9947	-19.8202	110	7.6
NA	NA	NA	0	2010	10	65.9083	-19.5032	106	7.7
NA	NA	NA	0	2010	10	66.3367	-19.0513	221	6.9
NA	NA	NA	0	2010	10	66.5087	-18.6053	226	6
NA	NA	NA	0	2010	10	66.6532	-18.1283	206	6.3
NA	NA	NA	0	2010	10	66.0055	-18.4455	52	7.9
NA	NA	NA	0	2010	10	66.3387	-18.4522	184	6.9
NA	NA	NA	0	2010	10	66.4	-18.2373	74	7.4
NA	NA	NA	0	2010	10	66.45	-17.5352	270	5.8
NA	NA	NA	0	2010	10	66.3053	-17.5053	228	5
NA	NA	NA	0	2010	10	66.1165	-17.7712	150	7.6
NA	NA	NA	0	2010	10	66.1092	-17.5402	161	6.5
NA	NA	NA	0	2010	10	66.274	-16.7745	192	6.3
NA	NA	NA	0	2010	10	66.2625	-16.5168	70	7.7
NA	NA	NA	0	2010	10	66.3773	-16.7347	208	6
NA	NA	NA	0	2010	10	66.7015	-16.825	176	6.6
NA	NA	NA	0	2010	10	66.78	-16.6447	143	6.5
NA	NA	NA	0	2010	10	66.7457	-17.031	249	6.3
NA	NA	NA	0	2010	10	66.854	-17.3003	233	5.8
NA	NA	NA	0	2010	10	67.0238	-17.416	242	2.9
NA	NA	NA	0	2010	10	67.0995	-16.8637	369	-0.3
NA	NA	NA	0	2010	10	67.0657	-15.7468	166	5.7
NA	NA	NA	0	2010	10	66.7335	-15.7988	149	6.3
NA	NA	NA	0	2010	10	66.4517	-15.4752	148	6.6
NA	NA	NA	0	2010	10	66.5362	-14.6772	136	6.3
NA	NA	NA	0	2010	10	66.8478	-14.9082	120	6
NA	NA	NA	0	2010	10	66.9402	-15.1758	140	5.7
NA	NA	NA	0	2010	10	67.0773	-14.9392	225	5
NA	NA	NA	0	2010	10	66.9493	-13.759	308	2.5
NA	NA	NA	0	2010	10	66.6733	-13.0948	197	3.7
NA	NA	NA	0	2010	10	66.2518	-12.1637	289	-0.2
NA	NA	NA	0	2010	10	66.3762	-13.1653	194	5.3
NA	NA	NA	0	2010	10	66.265	-13.3185	131	5.5
NA	NA	NA	0	2010	10	66.2305	-14.4302	232	5.7
NA	NA	NA	0	2010	10	66.0713	-14.4138	172	6.1
NA	NA	NA	0	2010	10	65.7702	-14.6705	103	6.9
NA	NA	NA	0	2010	10	65.8458	-14.2353	144	6.1
NA	NA	NA	0	2010	10	65.6235	-13.5037	124	6.5
NA	NA	NA	0	2010	10	65.6577	-13.1255	204	5
NA	NA	NA	0	2010	10	65.8072	-12.6065	144	4.5
NA	NA	NA	0	2010	10	66	-12.1513	281	0.2
NA	NA	NA	0	2010	10	65.8247	-12.0395	176	2.6
NA	NA	NA	0	2010	10	65.6422	-11.5383	281	0.5
NA	NA	NA	0	2010	10	64.8012	-11.7038	257	2.6
NA	NA	NA	0	2010	10	65.2658	-11.8472	196	3.3
NA	NA	NA	0	2010	10	65.0753	-12.2443	194	4.5
NA	NA	NA	0	2010	10	65.0717	-13.0485	141	6
NA	NA	NA	0	2010	10	65.3467	-13.2522	184	5.7
NA	NA	NA	0	2010	10	65.1965	-13.7633	88	6.8
NA	NA	NA	0	2010	10	64.9802	-13.8017	143	6.8
NA	NA	NA	0	2010	10	64.912	-13.9355	83	6.9
NA	NA	NA	0	2010	10	64.7162	-12.4995	150	5
NA	NA	NA	0	2010	10	64.5593	-12.3782	205	5
NA	NA	NA	0	2010	10	64.5453	-13.0158	130	6.9
NA	NA	NA	0	2010	10	64.1805	-12.8275	316	6
NA	NA	NA	0	2010	10	64.0258	-13.2337	310	9.7
NA	NA	NA	0	2010	10	63.9463	-13.6528	181	8.9
NA	NA	NA	0	2010	10	64.2797	-13.8002	128	8.4
NA	NA	NA	0	2010	10	64.2647	-14.2625	105	9
NA	NA	NA	0	2010	10	64.167	-14.3587	155	8.9
NA	NA	NA	0	2010	10	63.7012	-14.6777	160	9.2
NA	NA	NA	0	2010	10	63.6632	-15.1227	113	9.2
NA	NA	NA	0	2010	10	63.5692	-15.19	148	9
NA	NA	NA	0	2010	10	63.4178	-16.1928	139	8.9
NA	NA	NA	0	2010	10	63.7645	-16.5413	69	8.7
NA	NA	NA	0	2010	10	63.795	-16.401	62	8.9
NA	NA	NA	0	2010	10	63.5342	-17.1813	166	8.4
NA	NA	NA	0	2010	10	63.2633	-17.406	180	8.5
NA	NA	NA	0	2010	10	63.3645	-18.7442	78	8.9
NA	NA	NA	0	2010	10	63.3395	-19.1737	93	8.7
NA	NA	NA	0	2010	10	63.3352	-19.3333	118	8.7
NA	NA	NA	0	2010	10	63.3258	-20.0942	138	8.5
NA	NA	NA	0	2010	10	63.6948	-21.409	88	9.2
NA	NA	NA	0	2010	10	63.4432	-21.4452	125	NA
NA	NA	NA	0	2010	10	63.3688	-21.1683	130	8.5
NA	NA	NA	0	2010	10	63.2542	-21.0262	153	8.5
NA	NA	NA	0	2010	10	63.093	-22.2158	319	8.2
NA	NA	NA	0	2010	10	63.4853	-22.1608	206	8.4
NA	NA	NA	0	2010	10	63.746	-22.2363	113	9
NA	NA	NA	0	2010	10	63.39	-23.1357	237	8.2
NA	NA	NA	0	2010	10	63.2528	-23.9908	239	8.1
125	2	0	2	2016	11	63.2172	-18.4797	191	7.7
125	1	0	1	2014	10	63.2177	-18.47	196	8.3
NA	NA	NA	0	2010	10	63.3847	-25.7462	364	7.7
NA	NA	NA	0	2010	9	63.395	-25.5733	293	7
NA	NA	NA	0	2010	9	63.2283	-26.05	983	4.8
NA	NA	NA	0	2010	9	63.0683	-26.4783	1275	3.7
NA	NA	NA	0	2010	9	63.1108	-26.8765	1307	4.2
NA	NA	NA	0	2010	9	63.4767	-26.2793	799	5.9
NA	NA	NA	0	2010	9	63.5233	-25.9802	336	7.4
125	17	0	17	2018	11	63.2905	-17.0853	210	7.7
125	1	0	1	2014	2	63.3032	-20.4072	129	7.3
NA	NA	NA	0	2010	9	63.725	-27.4733	1332	3.8
NA	NA	NA	0	2010	9	63.8508	-27.092	1078	4.2
NA	NA	NA	0	2010	9	63.9062	-26.9778	940	4.6
NA	NA	NA	0	2010	9	64.131	-27.1032	728	5.7
125	1	0	1	2018	2	63.3027	-20.4085	129	6.5
NA	NA	NA	0	2010	9	64.6133	-27.3267	597	5.5
NA	NA	NA	0	2010	9	64.535	-27.385	666	5.8
NA	NA	NA	0	2010	9	64.4817	-27.4575	732	5.8
NA	NA	NA	0	2010	9	64.43	-27.6533	828	5.6
NA	NA	NA	0	2010	9	64.3875	-27.7323	872	5.3
NA	NA	NA	0	2010	9	64.4065	-28.1153	1159	4.4
NA	NA	NA	0	2010	9	64.4722	-28.6887	1272	4
NA	NA	NA	0	2010	9	64.5375	-28.0733	1000	4.4
NA	NA	NA	0	2010	9	64.6625	-27.8408	912	5.1
NA	NA	NA	0	2010	9	64.6767	-28.2517	1049	4.3
NA	NA	NA	0	2010	9	64.7633	-28.1983	1037	4.1
NA	NA	NA	0	2010	9	64.767	-28.062	1025	4.3
NA	NA	NA	0	2010	9	64.8087	-28.9185	998	4.3
NA	NA	NA	0	2010	9	64.8788	-28.787	1015	4.5
NA	NA	NA	0	2010	9	65.0768	-28.2427	981	4.7
NA	NA	NA	0	2010	9	65.1475	-28.0797	926	4.9
NA	NA	NA	0	2010	9	64.8872	-27.6687	674	6.5
125	22	0	22	2016	11	63.2902	-17.0863	216	7.7
NA	NA	NA	0	2010	9	64.855	-27.21	374	7.5
NA	NA	NA	0	2010	9	65.0117	-27.175	290	7.5
125	2	0	2	2015	2	63.3025	-20.4065	129	6.3
125	6	0	6	2019	3	63.3005	-20.4113	131	6.9
125	2	0	2	2021	3	63.303	-20.4033	132	7
125	1	0	1	2020	3	63.2105	-24.2697	141	6.5
NA	NA	NA	0	2010	9	65.7673	-27.5513	616	7.1
NA	NA	NA	0	2010	9	65.7355	-27.879	743	3.8
NA	NA	NA	0	2010	9	65.9238	-28.2072	510	1.5
NA	NA	NA	0	2010	9	65.7133	-28.1772	862	2.1
NA	NA	NA	0	2010	9	65.5167	-27.8933	786	6.3
NA	NA	NA	0	2010	9	65.4175	-27.9417	841	5.4
NA	NA	NA	0	2010	9	65.4383	-28.26	993	4.7
NA	NA	NA	0	2010	9	65.3517	-28.4528	1104	4.5
NA	NA	NA	0	2010	9	65.3255	-28.5963	1213	4.3
NA	NA	NA	0	2010	9	65.4647	-28.6873	1162	4.3
NA	NA	NA	0	2010	9	65.5592	-28.774	1129	1
NA	NA	NA	0	2010	9	65.4555	-28.9705	1250	1
NA	NA	NA	0	2010	9	65.7253	-29.3728	404	5.2
NA	NA	NA	0	2010	9	65.8267	-29.73	306	3.1
NA	NA	NA	0	2010	9	65.5983	-30.0833	355	5.4
NA	NA	NA	0	2010	9	65.45	-30.4983	428	4.9
NA	NA	NA	0	2010	9	65.4583	-30.7183	389	4.6
NA	NA	NA	0	2010	9	65.511	-30.9182	367	4.3
NA	NA	NA	0	2010	10	65.4817	-31.4818	543	2.4
NA	NA	NA	0	2010	10	66.3527	-25.6043	321	6.8
NA	NA	NA	0	2010	10	66.5553	-25.2362	424	-0.4
NA	NA	NA	0	2010	10	66.6085	-24.9143	272	1.8
NA	NA	NA	0	2010	10	66.789	-24.9625	645	-0.5
NA	NA	NA	0	2010	10	67.0103	-24.913	943	-0.5
NA	NA	NA	0	2010	10	67.3448	-24.6317	1178	-0.6
NA	NA	NA	0	2010	10	66.9572	-25.5337	970	-0.4
NA	NA	NA	0	2010	10	67.0142	-26.6785	463	0.9
NA	NA	NA	0	2010	10	66.5493	-26.4567	551	0
NA	NA	NA	0	2010	10	66.241	-25.9797	400	-0.4
NA	NA	NA	0	2010	10	65.8232	-26.6848	247	7.2
NA	NA	NA	0	2010	10	65.8413	-27.0288	440	7.1
NA	NA	NA	0	2010	10	65.912	-27.1428	506	-0.2
NA	NA	NA	0	2010	10	66.1685	-27.4358	482	0.4
NA	NA	NA	0	2010	10	66.2035	-28.5028	314	0.7
NA	NA	NA	0	2010	10	67.2567	-23.6118	384	-0.5
NA	NA	NA	0	2010	10	67.352	-23.439	436	-0.5
NA	NA	NA	0	2010	10	67.6797	-23.0283	710	-0.4
NA	NA	NA	0	2010	10	67.432	-22.7102	447	-0.5
NA	NA	NA	0	2010	10	67.2782	-22.2165	353	-0.4
NA	NA	NA	0	2010	10	67.2057	-21.5997	241	2.5
NA	NA	NA	0	2010	10	67.2978	-21.6973	322	-0.4
NA	NA	NA	0	2010	10	67.4053	-21.7752	480	-0.5
NA	NA	NA	0	2010	10	67.5658	-21.8097	596	-0.5
NA	NA	NA	0	2010	10	67.8138	-21.7302	744	-0.5
NA	NA	NA	0	2010	10	67.8012	-21.4735	777	-0.5
NA	NA	NA	0	2010	10	67.1638	-17.7532	371	-0.3
NA	NA	NA	0	2010	10	67.2152	-18.2077	452	-0.3
NA	NA	NA	0	2010	10	67.3067	-18.0432	773	-0.3
NA	NA	NA	0	2010	10	67.452	-18.2958	537	-0.3
NA	NA	NA	0	2010	10	67.673	-18.2108	832	-0.5
NA	NA	NA	0	2010	10	68.1457	-19.0997	1218	-0.5
NA	NA	NA	0	2010	10	68.0745	-18.7122	972	-0.5
NA	NA	NA	0	2010	10	67.9575	-18.8342	976	-0.5
NA	NA	NA	0	2010	10	67.8222	-19.084	844	-0.5
NA	NA	NA	0	2010	10	67.5075	-19.0172	409	-0.3
NA	NA	NA	0	2010	10	67.4428	-19.627	346	-0.3
NA	NA	NA	0	2010	10	67.6452	-19.5938	412	-0.2
NA	NA	NA	0	2010	10	68.0877	-19.9565	1049	-0.6
NA	NA	NA	0	2010	10	67.9707	-20.6675	966	-0.5
NA	NA	NA	0	2010	10	67.681	-20.3303	575	-0.5
NA	NA	NA	0	2010	10	67.7807	-20.3885	775	-0.4
NA	NA	NA	0	2010	10	67.6215	-20.7425	535	-0.5
NA	NA	NA	0	2010	10	67.5455	-20.5083	408	-0.4
NA	NA	NA	0	2010	10	67.218	-17.0873	583	-0.5
NA	NA	NA	0	2010	10	67.3028	-17.4503	783	-0.5
NA	NA	NA	0	2010	10	67.3973	-17.417	929	-0.5
NA	NA	NA	0	2010	10	67.2997	-16.8397	685	-0.5
NA	NA	NA	0	2010	10	67.157	-16.61	369	-0.4
NA	NA	NA	0	2010	10	67.249	-16.224	357	-0.4
NA	NA	NA	0	2010	10	67.3985	-15.9527	687	-0.6
NA	NA	NA	0	2010	10	67.2708	-15.547	308	-0.3
NA	NA	NA	0	2010	10	67.32	-15.226	449	-0.5
NA	NA	NA	0	2010	10	67.4457	-14.6932	907	-0.6
NA	NA	NA	0	2010	10	67.202	-14.4283	443	-0.5
NA	NA	NA	0	2010	10	67.0622	-14.0127	390	-0.4
NA	NA	NA	0	2010	10	66.912	-13.5543	511	-0.6
NA	NA	NA	0	2010	10	66.7502	-12.8363	887	-0.6
NA	NA	NA	0	2010	10	66.61	-12.7668	301	0.3
NA	NA	NA	0	2010	10	66.5672	-12.3445	1157	-0.6
NA	NA	NA	0	2010	10	66.4007	-12.1647	1097	-0.7
NA	NA	NA	0	2010	10	66.3418	-12.5323	397	-0.4
NA	NA	NA	0	2010	10	65.81	-11.9282	166	4.4
NA	NA	NA	0	2010	11	65.855	-11.5697	375	1.2
NA	NA	NA	0	2010	11	65.7968	-11.461	589	-0.3
NA	NA	NA	0	2010	11	65.648	-11.586	242	0.4
NA	NA	NA	0	2010	11	65.4407	-11.3817	444	-0.5
NA	NA	NA	0	2010	11	65.3883	-11.198	640	-0.6
NA	NA	NA	0	2010	11	65.5212	-11.089	827	-0.6
NA	NA	NA	0	2010	11	65.4717	-10.7365	837	-0.6
NA	NA	NA	0	2010	11	65.6073	-10.1917	810	-0.6
NA	NA	NA	0	2010	11	65.1222	-9.67267	746	-0.5
NA	NA	NA	0	2010	11	64.5718	-10.4637	470	-0.1
NA	NA	NA	0	2010	11	64.2182	-9.58417	791	-0.6
NA	NA	NA	0	2010	11	64.026	-9.65833	739	-0.4
NA	NA	NA	0	2010	11	64.013	-9.81667	696	-0.3
NA	NA	NA	0	2010	11	63.9672	-10.1778	573	-0.2
NA	NA	NA	0	2010	11	63.4765	-11.6967	379	3.5
NA	NA	NA	0	2010	11	63.1618	-12.2182	410	4.6
NA	NA	NA	0	2010	11	63.0062	-12.8025	549	3.8
NA	NA	NA	0	2010	11	63.1952	-13.0073	617	3.7
NA	NA	NA	0	2010	11	63.2215	-13.2558	737	3.8
NA	NA	NA	0	2010	11	63.3233	-12.9855	600	3.1
NA	NA	NA	0	2010	11	63.4755	-12.7038	502	3.9
NA	NA	NA	0	2010	11	63.6562	-12.6738	510	4.8
NA	NA	NA	0	2010	11	63.7548	-12.6602	525	5
NA	NA	NA	0	2010	11	63.884	-12.6238	506	4.5
NA	NA	NA	0	2010	11	63.8617	-12.404	441	4.1
NA	NA	NA	0	2010	11	63.7827	-12.255	405	4.5
NA	NA	NA	0	2010	11	63.8595	-11.8702	366	6.1
NA	NA	NA	0	2010	11	63.9403	-11.5282	304	8.2
NA	NA	NA	0	2010	11	63.9167	-11.3267	368	4.6
NA	NA	NA	0	2010	11	64.1523	-11.3025	323	3
NA	NA	NA	0	2010	11	64.2353	-11.1485	330	1
NA	NA	NA	0	2010	11	64.2588	-11.7027	339	6.9
NA	NA	NA	0	2010	11	64.5272	-11.9723	367	1.2
NA	NA	NA	0	2010	11	64.8095	-11.675	295	1.2
NA	NA	NA	0	2010	11	64.9485	-11.4787	400	0
NA	NA	NA	0	2010	11	65.091	-11.4993	292	0.8
NA	NA	NA	0	2010	11	65.2113	-11.2695	584	-0.4
NA	NA	NA	0	2010	11	65.021	-11.172	580	-0.5
NA	NA	NA	0	2010	11	64.8687	-11.0152	450	-0.3
NA	NA	NA	0	2010	11	64.5878	-11.3627	416	-0.1
NA	NA	NA	0	2010	11	64.2833	-12.34	446	2.7
NA	NA	NA	0	2010	11	64.1155	-12.5532	510	4.5
NA	NA	NA	0	2010	11	64.2117	-12.7083	394	3
NA	NA	NA	0	2010	11	64.3367	-12.83	157	7.5
NA	NA	NA	0	2010	11	64.14	-13.2433	129	7.8
NA	NA	NA	0	2010	11	64.0778	-12.7542	565	4.1
NA	NA	NA	0	2010	11	63.9617	-12.8945	639	5.1
NA	NA	NA	0	2010	11	63.9023	-13.0367	675	4.9
NA	NA	NA	0	2010	11	63.8515	-13.2502	815	5.4
NA	NA	NA	0	2010	11	63.7512	-13.3133	857	5.5
NA	NA	NA	0	2010	11	63.6395	-13.3845	891	4.7
NA	NA	NA	0	2010	11	63.8928	-13.7758	217	9.1
NA	NA	NA	0	2010	11	63.7845	-14.1567	174	8.4
NA	NA	NA	0	2010	11	63.7217	-14.3633	334	8.5
NA	NA	NA	0	2010	11	63.5442	-15.1767	277	9.1
NA	NA	NA	0	2010	11	63.4432	-15.8437	216	8.7
NA	NA	NA	0	2010	11	63.2915	-16.8228	533	7.3
NA	NA	NA	0	2010	11	63.277	-17.1832	214	8.9
125	23	4	27	2014	10	63.1642	-24.2258	278	8
NA	NA	NA	0	2010	11	63.1717	-18.0417	585	7.5
NA	NA	NA	0	2010	11	63.2167	-18.5217	187	9
NA	NA	NA	0	2010	11	63.2643	-19.8353	579	7.8
125	1	0	1	2012	11	63.1135	-24.3137	298	8
125	22	0	22	2018	11	63.1145	-24.3077	300	7.4
NA	NA	NA	0	2010	11	62.979	-20.1303	824	5.9
125	2	0	2	2021	3	63.2335	-20.8522	152	7.2
125	1	0	1	2013	3	63.2777	-20.9955	153	7.3
125	1	0	1	2018	3	63.2353	-20.8765	156	6.4
NA	NA	NA	0	2010	11	63.0178	-22.219	714	6.1
NA	NA	NA	0	2010	11	63.0317	-22.5417	570	7.4
125	3	0	3	2019	3	63.2867	-17.2113	159	7
125	8	0	8	2016	11	63.1183	-24.3043	303	7.3
125	1	0	1	2013	10	65.7537	-26.7293	304	6.8
NA	NA	NA	0	2010	11	62.9942	-23.7558	600	6.8
NA	NA	NA	0	2010	11	62.8917	-23.9378	616	6.9
NA	NA	NA	0	2010	11	62.857	-24.0925	640	6.7
NA	NA	NA	0	2010	11	62.8495	-24.3923	650	7.1
NA	NA	NA	0	2010	11	62.6857	-24.5472	733	6.1
125	2	0	2	2014	11	63.7482	-14.2695	319	8.3
125	1	0	1	2014	10	63.517	-25.9823	364	7.4
NA	NA	NA	0	2010	11	62.5677	-25.1953	669	6.9
NA	NA	NA	0	2010	11	62.4533	-25.4883	640	6.7
NA	NA	NA	0	2010	11	62.25	-25.7433	772	6.4
125	8	0	8	2012	11	63.7172	-14.3747	371	7.8
125	7	0	7	2018	2	63.2845	-17.2163	162	6.7
NA	NA	NA	0	2010	11	63.0848	-25.4115	804	6.3
125	2	0	2	2017	2	63.2783	-17.2362	175	7.2
125	4	0	4	2020	10	64.8637	-27.2128	372	6.7
125	8	0	8	2014	11	63.687	-14.4553	378	8.2
NA	NA	NA	0	2010	11	63.3362	-24.3483	189	8.6
NA	NA	NA	0	2010	3	64.1133	-22.98	72	5.3
NA	NA	NA	0	2010	3	63.9567	-22.9198	92	6
NA	NA	NA	0	2010	3	63.8847	-22.78	71	6.4
NA	NA	NA	0	2010	3	63.566	-22.6982	197	6.4
NA	NA	NA	0	2010	3	63.6035	-22.365	216	6.2
NA	NA	NA	0	2010	3	63.4853	-22.2832	241	6.8
NA	NA	NA	0	2010	3	63.4192	-22.0263	174	7
NA	NA	NA	0	2010	3	63.1867	-22.1352	214	7.5
NA	NA	NA	0	2010	3	63.1028	-22.1638	330	7.4
NA	NA	NA	0	2010	3	63.188	-22.71	286	7.3
NA	NA	NA	0	2010	3	63.3088	-22.6493	263	6.4
NA	NA	NA	0	2010	3	63.4058	-23.1308	225	7.3
NA	NA	NA	0	2010	3	64.2425	-22.1832	52	3.5
NA	NA	NA	0	2010	3	64.2033	-21.8967	24	2.4
NA	NA	NA	0	2010	3	64.1847	-22.1743	30	2.6
NA	NA	NA	0	2010	3	64.1143	-22.3992	31	2.3
NA	NA	NA	0	2010	3	63.9907	-23.3142	113	5.8
NA	NA	NA	0	2010	3	63.9515	-23.3972	124	5.8
NA	NA	NA	0	2010	3	63.7473	-23.67	157	6.6
NA	NA	NA	0	2010	3	63.7917	-23.6165	146	6.4
NA	NA	NA	0	2010	3	63.9995	-23.5472	129	6.5
NA	NA	NA	0	2010	3	64.084	-23.5023	111	6.3
NA	NA	NA	0	2010	3	64.2583	-23.5075	110	6.5
NA	NA	NA	0	2010	3	64.236	-23.6372	113	6.5
NA	NA	NA	0	2010	3	64.2017	-23.9142	302	6.6
NA	NA	NA	0	2010	3	63.9603	-24.1803	307	6.7
NA	NA	NA	0	2010	3	63.889	-24.2377	269	6.8
NA	NA	NA	0	2010	3	63.7982	-24.3785	287	6.9
NA	NA	NA	0	2010	3	63.7177	-24.4118	209	6.8
NA	NA	NA	0	2010	3	63.7537	-24.1967	152	6.8
NA	NA	NA	0	2010	3	63.6445	-24.0017	141	6.8
125	1	0	1	2016	11	63.721	-14.3602	382	7.7
125	25	0	25	2012	11	63.0987	-20.6773	384	8.1
125	20	0	20	2014	10	64.869	-27.2227	390	6.8
NA	NA	NA	0	2010	3	63.265	-23.9528	240	6.9
NA	NA	NA	0	2010	3	63.2393	-24.1733	207	6.9
NA	NA	NA	0	2010	3	63.1565	-24.2332	279	6.8
125	25	12	37	2018	11	63.098	-20.6737	392	7.3
NA	NA	NA	0	2010	3	63.1453	-24.8445	292	7.1
NA	NA	NA	0	2010	3	63.3792	-24.6638	235	7.1
NA	NA	NA	0	2010	3	63.3828	-24.659	231	7.1
NA	NA	NA	0	2010	3	63.7002	-24.8483	427	6.7
NA	NA	NA	0	2010	3	63.928	-25.2667	228	6.8
NA	NA	NA	0	2010	3	64.0292	-25.4737	202	6.6
NA	NA	NA	0	2010	3	63.8542	-25.6243	222	6.6
NA	NA	NA	0	2010	3	64.195	-25.2842	252	6.6
NA	NA	NA	0	2010	3	64.3087	-25.3753	227	6.7
NA	NA	NA	0	2010	3	64.4135	-25.0163	205	6.3
NA	NA	NA	0	2010	3	64.2578	-24.8345	180	6.6
NA	NA	NA	0	2010	3	64.1622	-24.9537	182	6.7
NA	NA	NA	0	2010	3	64.1682	-24.8577	180	6.7
NA	NA	NA	0	2010	3	64.3233	-24.4292	177	6.3
NA	NA	NA	0	2010	3	64.2535	-24.4527	213	6.3
NA	NA	NA	0	2010	3	64.1288	-24.6918	206	6.4
NA	NA	NA	0	2010	3	63.8985	-26.3432	251	6.8
NA	NA	NA	0	2010	3	64.001	-26.6857	395	6.8
NA	NA	NA	0	2010	3	64.2665	-26.8958	384	6.2
NA	NA	NA	0	2010	3	64.3732	-26.3488	301	6.3
NA	NA	NA	0	2010	3	64.4223	-26.3218	288	6.2
NA	NA	NA	0	2010	3	64.5288	-25.9943	213	6.2
NA	NA	NA	0	2010	3	64.675	-25.9302	224	5.9
NA	NA	NA	0	2010	3	64.7398	-26.4455	213	5.9
NA	NA	NA	0	2010	3	64.8583	-26.2462	169	5.8
NA	NA	NA	0	2010	3	64.9813	-26.2083	167	5.8
NA	NA	NA	0	2010	3	64.9528	-26.364	156	6.1
NA	NA	NA	0	2010	3	65.0165	-26.3982	156	5.6
NA	NA	NA	0	2010	3	65.162	-26.4125	152	5.6
NA	NA	NA	0	2010	3	64.98	-26.6332	183	5.8
NA	NA	NA	0	2010	3	64.9198	-27.2457	366	6.3
NA	NA	NA	0	2010	3	65.0433	-27.0617	219	6
NA	NA	NA	0	2010	3	65.1663	-27.027	237	6.1
NA	NA	NA	0	2010	3	65.3618	-27.0023	251	6.4
NA	NA	NA	0	2010	3	65.3902	-26.708	187	5.9
NA	NA	NA	0	2010	3	65.4253	-26.4333	150	5.4
NA	NA	NA	0	2010	3	65.3243	-25.819	127	4.7
NA	NA	NA	0	2010	3	65.2467	-25.8787	134	4.6
NA	NA	NA	0	2010	3	65.159	-26.1553	149	5
NA	NA	NA	0	2010	3	65.0425	-25.9017	162	5.1
NA	NA	NA	0	2010	3	65.0088	-25.612	150	5.4
NA	NA	NA	0	2010	3	64.92	-25.4695	162	5.5
NA	NA	NA	0	2010	3	64.8407	-25.8067	184	5.8
NA	NA	NA	0	2010	3	64.7413	-25.6023	199	5.8
NA	NA	NA	0	2010	3	64.6615	-25.2187	196	5.6
NA	NA	NA	0	2010	3	64.9148	-24.9467	134	5.1
NA	NA	NA	0	2010	3	64.8352	-24.218	201	5.4
NA	NA	NA	0	2010	3	64.8202	-24.0483	59	4.1
NA	NA	NA	0	2010	3	64.6572	-24.2008	108	4.8
NA	NA	NA	0	2010	3	64.6167	-24.5415	279	5.6
NA	NA	NA	0	2010	3	64.5907	-24.6355	247	5.7
NA	NA	NA	0	2010	3	64.5097	-24.421	198	5.8
NA	NA	NA	0	2010	3	64.5845	-23.7277	126	4.5
NA	NA	NA	0	2010	3	64.4448	-23.192	126	6.4
NA	NA	NA	0	2010	3	64.5152	-23.0985	98	5.6
NA	NA	NA	0	2010	3	64.6443	-22.7415	44	3.8
NA	NA	NA	0	2010	3	64.4187	-22.7925	77	4.7
NA	NA	NA	0	2010	3	64.3592	-22.7833	59	4.6
NA	NA	NA	0	2010	3	66.547	-22.871	75	1.7
NA	NA	NA	0	2010	3	66.7537	-22.954	100	4.3
NA	NA	NA	0	2010	3	66.9015	-22.9745	207	3.8
NA	NA	NA	0	2010	3	66.9372	-22.6937	186	3.4
NA	NA	NA	0	2010	3	66.9875	-22.4222	197	3.4
NA	NA	NA	0	2010	3	66.9328	-22.2095	163	3.2
NA	NA	NA	0	2010	3	66.8508	-22.2313	126	3.6
NA	NA	NA	0	2010	3	66.9567	-22.4145	179	3.2
NA	NA	NA	0	2010	3	66.8862	-22.5812	149	4
NA	NA	NA	0	2010	3	66.8165	-22.749	105	3.3
NA	NA	NA	0	2010	3	66.659	-22.409	64	3.8
NA	NA	NA	0	2010	3	66.673	-22.1188	85	3.8
NA	NA	NA	0	2010	3	66.5988	-21.9232	68	4
NA	NA	NA	0	2010	3	66.5037	-21.7867	107	4
NA	NA	NA	0	2010	3	66.588	-21.55	96	3.8
NA	NA	NA	0	2010	3	66.6683	-21.4378	119	3.8
NA	NA	NA	0	2010	3	66.6675	-21.0977	194	3.9
NA	NA	NA	0	2010	3	66.7307	-21.2132	106	3.6
NA	NA	NA	0	2010	3	66.816	-21.2573	87	3.8
NA	NA	NA	0	2010	3	66.7533	-21.6972	133	3.8
NA	NA	NA	0	2010	3	66.883	-21.9208	170	3.2
NA	NA	NA	0	2010	3	66.916	-21.6548	168	3.4
NA	NA	NA	0	2010	3	67.166	-21.6457	217	4.3
NA	NA	NA	0	2010	3	67.0357	-21.5573	217	2.6
NA	NA	NA	0	2010	3	67.0337	-21.228	171	3.5
NA	NA	NA	0	2010	3	67.1702	-20.766	236	2.7
NA	NA	NA	0	2010	3	67.2325	-20.6702	250	1.8
NA	NA	NA	0	2010	3	67.3057	-20.7177	320	0.2
NA	NA	NA	0	2010	3	67.1668	-20.2902	246	2.2
NA	NA	NA	0	2010	3	67.0782	-20.438	237	2.4
NA	NA	NA	0	2010	3	66.8823	-21.1715	129	4
NA	NA	NA	0	2010	3	66.9213	-20.9288	169	4
NA	NA	NA	0	2010	3	66.9808	-20.8563	181	4
NA	NA	NA	0	2010	3	65.6622	-21.3842	144	3.2
NA	NA	NA	0	2010	3	65.3887	-21.1483	52	1.6
NA	NA	NA	0	2010	3	65.4073	-20.9962	78	1.6
NA	NA	NA	0	2010	3	65.5943	-21.0777	133	2.7
NA	NA	NA	0	2010	3	65.7385	-20.5207	70	2.2
NA	NA	NA	0	2010	3	65.9207	-20.5388	127	3
NA	NA	NA	0	2010	3	65.9815	-20.7533	96	3.5
NA	NA	NA	0	2010	3	65.9417	-21.0225	222	3
NA	NA	NA	0	2010	3	66.1493	-19.8488	152	3.4
NA	NA	NA	0	2010	3	65.9087	-19.5035	107	2.9
NA	NA	NA	0	2010	3	65.9325	-19.7843	76	2.6
NA	NA	NA	0	2010	3	65.9983	-19.8908	81	2.7
NA	NA	NA	0	2010	3	66.0842	-19.7822	136	3
NA	NA	NA	0	2010	3	66.2162	-19.9995	134	3.5
NA	NA	NA	0	2010	3	66.2258	-19.759	189	3.2
NA	NA	NA	0	2010	3	66.2963	-19.6105	184	3.4
NA	NA	NA	0	2010	3	66.3853	-19.7695	195	3.5
NA	NA	NA	0	2010	3	66.3348	-19.397	200	3.4
NA	NA	NA	0	2010	3	66.2557	-19.1443	111	3.4
NA	NA	NA	0	2010	3	65.9673	-18.2655	100	2.7
NA	NA	NA	0	2010	3	66.0882	-18.3602	108	2.7
NA	NA	NA	0	2010	3	66.2498	-18.293	172	3
NA	NA	NA	0	2010	3	66.3368	-18.4497	185	3
NA	NA	NA	0	2010	3	66.3698	-18.8023	410	0.6
NA	NA	NA	0	2010	3	66.3993	-19.083	204	3.7
NA	NA	NA	0	2010	3	66.5068	-18.5933	220	3.6
NA	NA	NA	0	2010	3	66.4963	-18.3583	154	3.2
NA	NA	NA	0	2010	3	66.4017	-18.2337	75	3.2
NA	NA	NA	0	2010	3	66.6352	-18.0087	152	3.4
NA	NA	NA	0	2010	3	66.5845	-18.107	72	3.2
NA	NA	NA	0	2010	3	66.5838	-18.4045	178	3.2
NA	NA	NA	0	2010	3	66.7025	-18.514	266	3.4
NA	NA	NA	0	2010	3	66.701	-18.3443	201	3.2
NA	NA	NA	0	2010	3	66.8573	-18.0062	364	1.3
NA	NA	NA	0	2010	3	66.8308	-18.3292	236	2.6
NA	NA	NA	0	2010	3	66.7807	-18.5672	363	0.6
NA	NA	NA	0	2010	3	66.9183	-18.4658	197	2.6
NA	NA	NA	0	2010	3	67.0082	-18.352	168	2.7
NA	NA	NA	0	2010	3	67.066	-18.5107	154	2.9
NA	NA	NA	0	2010	3	66.9542	-18.8377	238	2.4
NA	NA	NA	0	2010	3	66.9997	-18.8103	180	2.7
NA	NA	NA	0	2010	3	67.1873	-18.4757	415	0.3
NA	NA	NA	0	2010	3	67.1167	-19.5497	347	-0.2
NA	NA	NA	0	2010	3	67.3097	-19.745	330	0.1
NA	NA	NA	0	2010	3	67.1447	-19.8173	295	0.8
NA	NA	NA	0	2010	3	67.0785	-20.1568	279	-0.1
NA	NA	NA	0	2010	3	67.0537	-20.8118	190	4
NA	NA	NA	0	2010	3	66.8003	-20.8002	277	2.1
NA	NA	NA	0	2010	3	66.93	-20.512	274	3.2
NA	NA	NA	0	2010	3	66.7508	-19.9445	234	3.5
NA	NA	NA	0	2010	3	66.7815	-19.6287	218	3.7
NA	NA	NA	0	2010	3	66.8097	-19.3553	307	-0.2
NA	NA	NA	0	2010	3	66.681	-19.2185	324	2.9
NA	NA	NA	0	2010	3	66.562	-19.3685	305	3.7
NA	NA	NA	0	2010	3	66.5857	-19.6672	222	3.7
NA	NA	NA	0	2010	3	66.6958	-19.7368	152	3.7
NA	NA	NA	0	2010	3	66.6403	-20.0055	119	3.7
NA	NA	NA	0	2010	3	66.7007	-20.1392	230	3.7
NA	NA	NA	0	2010	3	66.6168	-20.0713	112	3.5
NA	NA	NA	0	2010	3	66.6163	-20.2825	193	3.5
NA	NA	NA	0	2010	3	66.5673	-20.7118	324	3.7
NA	NA	NA	0	2010	3	66.4005	-20.3392	164	3.2
NA	NA	NA	0	2010	3	66.2478	-20.648	183	3
NA	NA	NA	0	2010	3	66.0822	-21.2425	105	3.5
NA	NA	NA	0	2010	3	66.2822	-21.2822	95	3.8
NA	NA	NA	0	2010	3	66.2727	-21.0488	143	4.4
NA	NA	NA	0	2010	3	66.4127	-20.797	176	3.8
NA	NA	NA	0	2010	3	66.4963	-21.0245	180	4.2
NA	NA	NA	0	2010	3	66.4692	-21.3342	179	4.3
NA	NA	NA	0	2010	3	66.342	-21.3552	100	3.8
NA	NA	NA	0	2010	2	64.915	-12.4547	156	2.9
NA	NA	NA	0	2010	2	64.9817	-11.9687	183	2.9
NA	NA	NA	0	2010	3	64.8448	-11.6543	322	1
NA	NA	NA	0	2010	3	64.7808	-11.6642	326	0.8
NA	NA	NA	0	2010	3	64.8282	-11.3442	508	-0.1
NA	NA	NA	0	2010	3	64.8002	-10.7723	430	0.2
NA	NA	NA	0	2010	3	64.587	-11.3603	431	1.1
NA	NA	NA	0	2010	3	64.3085	-11.6358	364	5.1
NA	NA	NA	0	2010	3	64.1662	-11.8755	371	4.7
NA	NA	NA	0	2010	3	64.161	-11.5372	319	7.9
NA	NA	NA	0	2010	3	64.0642	-11.3803	340	2.3
NA	NA	NA	0	2010	3	63.9763	-11.269	365	0.2
NA	NA	NA	0	2010	3	63.9062	-11.6283	317	2.3
NA	NA	NA	0	2010	3	63.915	-11.8502	371	4.8
NA	NA	NA	0	2010	3	63.8335	-12.1722	409	4.2
NA	NA	NA	0	2010	3	63.7143	-11.6603	352	4.3
NA	NA	NA	0	2010	3	63.4853	-11.6755	380	4.5
NA	NA	NA	0	2010	3	63.2357	-12.2352	412	2.8
NA	NA	NA	0	2010	3	63.2155	-11.7005	429	3.8
NA	NA	NA	0	2010	3	63.0857	-11.3265	450	2.6
NA	NA	NA	0	2010	3	63.254	-10.8142	391	0.9
NA	NA	NA	0	2010	3	63.3863	-10.6467	422	1.3
NA	NA	NA	0	2010	3	63.4187	-11.2355	330	3.5
NA	NA	NA	0	2010	3	63.552	-11.0003	344	6.1
NA	NA	NA	0	2010	3	63.8725	-10.9122	429	0.8
NA	NA	NA	0	2010	3	64.104	-10.6302	440	0.6
NA	NA	NA	0	2010	3	64.2518	-11.0533	344	2.8
NA	NA	NA	0	2010	3	64.306	-11.2048	318	3.8
NA	NA	NA	0	2010	3	64.3003	-11.1313	331	3.8
NA	NA	NA	0	2010	3	64.353	-11.3507	364	3.8
NA	NA	NA	0	2010	3	64.5083	-12.0415	362	3.6
NA	NA	NA	0	2010	3	64.4343	-12.1822	303	3.9
NA	NA	NA	0	2010	3	64.421	-12.382	206	3.9
NA	NA	NA	0	2010	3	64.3395	-12.4712	299	4
NA	NA	NA	0	2010	3	64.3045	-12.5753	245	5.7
NA	NA	NA	0	2010	3	64.2988	-12.7323	172	5.1
NA	NA	NA	0	2010	3	64.3513	-12.8155	158	5.4
NA	NA	NA	0	2010	3	64.2403	-13.0408	149	5.3
NA	NA	NA	0	2010	3	64.1723	-12.892	233	4.8
NA	NA	NA	0	2010	3	64.1782	-12.8112	378	4.4
NA	NA	NA	0	2010	3	64.146	-12.914	296	4.6
NA	NA	NA	0	2010	3	64.0808	-13.071	287	6.3
NA	NA	NA	0	2010	3	64.0488	-13.2145	179	6.5
NA	NA	NA	0	2010	3	64.1203	-13.403	165	5.8
NA	NA	NA	0	2010	3	64.1357	-13.4977	146	5.6
NA	NA	NA	0	2010	3	64.0542	-13.4437	171	6.4
NA	NA	NA	0	2010	3	64.0177	-13.2393	461	4.3
NA	NA	NA	0	2010	3	64.0362	-13.4478	181	6.8
NA	NA	NA	0	2010	3	63.9543	-13.609	251	7.5
NA	NA	NA	0	2010	3	64.7792	-12.6158	158	3
NA	NA	NA	0	2010	3	64.716	-12.4977	152	2.9
NA	NA	NA	0	2010	3	64.6412	-12.4	175	2.9
NA	NA	NA	0	2010	3	64.6553	-12.192	163	2.8
NA	NA	NA	0	2010	3	64.614	-11.9973	260	2.6
NA	NA	NA	0	2010	3	64.5358	-12.2893	210	3.8
NA	NA	NA	0	2010	3	64.5275	-12.5732	176	3.3
NA	NA	NA	0	2010	3	64.6012	-12.5775	159	3.4
NA	NA	NA	0	2010	3	64.5815	-12.8168	152	2.9
NA	NA	NA	0	2010	3	64.5012	-12.8103	149	2.9
NA	NA	NA	0	2010	3	64.5502	-12.9847	135	2.9
NA	NA	NA	0	2010	3	64.4148	-13.1415	171	2.9
NA	NA	NA	0	2010	3	64.3658	-13.4333	144	4.9
NA	NA	NA	0	2010	3	64.333	-13.4005	140	5.2
NA	NA	NA	0	2010	3	64.331	-13.65	129	4.3
NA	NA	NA	0	2010	3	64.3317	-13.7712	152	4.4
NA	NA	NA	0	2010	3	63.984	-14.0538	141	7.1
NA	NA	NA	0	2010	3	63.7837	-14.1265	255	7.4
NA	NA	NA	0	2010	3	63.9195	-14.854	149	6.1
NA	NA	NA	0	2010	3	63.7373	-14.7152	168	7.1
NA	NA	NA	0	2010	3	63.5902	-14.9212	246	6.4
NA	NA	NA	0	2010	3	63.566	-15.1232	162	7.3
NA	NA	NA	0	2010	3	63.6625	-15.1317	113	6.9
NA	NA	NA	0	2010	3	63.619	-15.4945	156	7
NA	NA	NA	0	2010	3	63.4823	-15.6592	195	6.9
NA	NA	NA	0	2010	3	63.4328	-15.8867	220	7.6
NA	NA	NA	0	2010	3	63.3865	-16.1368	270	7.6
NA	NA	NA	0	2010	3	63.4167	-16.3182	128	7.4
NA	NA	NA	0	2010	3	63.5008	-16.095	116	7
NA	NA	NA	0	2010	3	63.528	-16.8525	221	6.9
NA	NA	NA	0	2010	3	63.5657	-17.1242	189	6.1
NA	NA	NA	0	2010	3	63.545	-17.187	179	5.9
NA	NA	NA	0	2010	3	63.2868	-17.2175	160	6.3
NA	NA	NA	0	2010	3	63.2645	-17.3825	184	6.4
NA	NA	NA	0	2010	3	63.3495	-18.8642	47	6.8
NA	NA	NA	0	2010	3	63.3322	-19.0682	102	7.2
NA	NA	NA	0	2010	3	63.3315	-19.3075	116	7.3
NA	NA	NA	0	2010	3	63.381	-19.7387	135	7.2
NA	NA	NA	0	2010	3	63.3285	-19.772	242	7.3
125	30	15	45	2016	11	63.0988	-20.6705	396	7.1
NA	NA	NA	0	2010	3	63.3027	-20.4053	127	6.9
NA	NA	NA	0	2010	3	63.1333	-20.5315	339	7
NA	NA	NA	0	2010	3	63.1293	-20.7207	285	7.3
125	10	0	10	2014	10	63.0977	-20.6762	398	7.4
125	2	0	2	2020	3	63.7467	-15.8315	210	6.6
NA	NA	NA	0	2010	3	63.2343	-20.882	156	6.9
NA	NA	NA	0	2010	3	63.2803	-20.9858	152	7
NA	NA	NA	0	2010	3	63.4112	-20.7545	95	6.4
NA	NA	NA	0	2010	3	63.3655	-21.1615	132	6.9
NA	NA	NA	0	2010	3	63.2487	-21.1753	183	7.2
NA	NA	NA	0	2010	3	63.249	-21.7288	207	7
NA	NA	NA	0	2010	3	63.3797	-21.4868	143	7.1
NA	NA	NA	0	2010	3	63.4667	-21.3683	108	6.6
NA	NA	NA	0	2010	3	63.5	-21.513	115	6.8
NA	NA	NA	0	2010	3	63.5027	-21.6912	127	7.2
NA	NA	NA	0	2010	3	63.6303	-21.8698	138	6.3
NA	NA	NA	0	2010	3	63.693	-21.5587	115	7
NA	NA	NA	0	2010	3	63.7887	-21.4865	79	6.8
NA	NA	NA	0	2010	3	63.8115	-21.2142	62	6.7
NA	NA	NA	0	2010	3	63.6883	-20.6633	35	6.7
NA	NA	NA	0	2010	3	63.5477	-20.645	75	6.7
NA	NA	NA	0	2010	3	63.5695	-20.3888	27	6.8
NA	NA	NA	0	2010	3	63.4873	-19.8907	78	7.1
NA	NA	NA	0	2010	3	63.3967	-18.4813	56	6.9
NA	NA	NA	0	2010	3	63.4612	-17.8865	132	7.1
NA	NA	NA	0	2010	3	63.5145	-17.6833	112	6.6
NA	NA	NA	0	2010	3	63.6327	-17.7493	60	7.1
NA	NA	NA	0	2010	3	63.75	-17.215	70	6.1
NA	NA	NA	0	2010	3	63.7713	-16.6095	66	6.5
NA	NA	NA	0	2010	3	63.7542	-16.3743	83	6.4
NA	NA	NA	0	2010	3	63.7532	-15.8427	209	6.5
NA	NA	NA	0	2010	3	63.9863	-16.1162	124	6.8
NA	NA	NA	0	2010	3	64.137	-15.2645	57	5.4
NA	NA	NA	0	2010	3	64.055	-14.8337	102	7.1
NA	NA	NA	0	2010	3	64.2005	-14.891	66	5.4
NA	NA	NA	0	2010	3	64.2387	-14.5373	116	6.2
NA	NA	NA	0	2010	3	64.1863	-14.4838	106	5.8
NA	NA	NA	0	2010	3	64.4107	-13.7758	139	2.9
NA	NA	NA	0	2010	3	64.3745	-13.5687	140	4.6
NA	NA	NA	0	2012	3	65.1003	-25.0037	123	4.7
NA	NA	NA	0	2012	3	65.1662	-24.8847	109	4.4
NA	NA	NA	0	2012	3	65.2035	-24.7175	92	4.3
NA	NA	NA	0	2012	3	65.0388	-24.5935	107	4.9
NA	NA	NA	0	2012	3	65.1315	-24.0965	98	4
NA	NA	NA	0	2012	3	65.2713	-23.8352	61	3
NA	NA	NA	0	2012	3	65.3165	-23.5967	66	2.9
NA	NA	NA	0	2012	3	65.2095	-23.5477	58	3
NA	NA	NA	0	2012	3	65.2082	-23.26	146	3.8
NA	NA	NA	0	2012	3	65.0578	-23.5073	194	4.9
NA	NA	NA	0	2012	3	65.0087	-23.7137	174	5.3
NA	NA	NA	0	2012	3	65.0155	-23.7977	204	5.3
NA	NA	NA	0	2012	3	65.7022	-24.1227	23	1.8
NA	NA	NA	0	2012	3	65.6058	-24.052	55	1.8
NA	NA	NA	0	2012	3	65.8773	-24.0047	50	2.5
NA	NA	NA	0	2012	3	66.7328	-23.3652	144	4.5
NA	NA	NA	0	2012	3	66.8478	-23.3328	227	4.9
NA	NA	NA	0	2012	3	66.8512	-23.0543	181	4.6
NA	NA	NA	0	2012	3	66.932	-23.001	232	3.4
NA	NA	NA	0	2012	3	67.0008	-23.2287	256	2
NA	NA	NA	0	2012	3	66.999	-23.0067	257	1.3
NA	NA	NA	0	2012	3	67.0047	-22.6308	216	1.1
NA	NA	NA	0	2012	3	67.004	-22.3988	206	1
NA	NA	NA	0	2012	3	67.1007	-22.3337	244	1.2
NA	NA	NA	0	2012	3	67.1	-22.0317	222	1.9
NA	NA	NA	0	2012	3	67.2493	-22.0987	384	-0.5
NA	NA	NA	0	2012	3	67.1815	-22.7905	280	-0.3
NA	NA	NA	0	2012	3	67.1163	-22.833	258	0.7
NA	NA	NA	0	2012	3	67.0382	-23.0025	242	3
NA	NA	NA	0	2012	3	67.0992	-23.2265	260	0.8
NA	NA	NA	0	2012	3	67.0998	-23.5312	242	4.3
NA	NA	NA	0	2012	3	67.0632	-23.5278	232	5.1
NA	NA	NA	0	2012	3	66.9998	-23.4988	232	5.3
NA	NA	NA	0	2012	3	67.0593	-23.7018	224	1.1
NA	NA	NA	0	2012	3	67.051	-23.8493	256	1.1
NA	NA	NA	0	2012	3	66.999	-23.8648	231	5.5
NA	NA	NA	0	2012	3	66.9215	-23.956	183	5.4
NA	NA	NA	0	2012	3	66.967	-23.6482	213	5.4
NA	NA	NA	0	2012	3	66.9602	-23.4983	226	5.1
NA	NA	NA	0	2012	3	66.8678	-23.4933	188	5.3
NA	NA	NA	0	2012	3	66.8428	-23.719	163	5.1
NA	NA	NA	0	2012	3	66.8348	-23.8508	158	5.1
NA	NA	NA	0	2012	3	66.8798	-23.9983	168	4.9
NA	NA	NA	0	2012	3	66.8122	-24.2465	177	5.5
NA	NA	NA	0	2012	3	66.8227	-24.382	197	5.8
NA	NA	NA	0	2012	3	66.8917	-24.4617	255	4.9
NA	NA	NA	0	2012	3	66.8447	-24.6195	206	1.8
NA	NA	NA	0	2012	3	66.7967	-24.6152	164	5.1
NA	NA	NA	0	2012	3	66.7045	-24.7177	161	5.9
NA	NA	NA	0	2012	3	66.6402	-24.8527	288	0.6
NA	NA	NA	0	2012	3	66.589	-25.1088	410	-0.6
NA	NA	NA	0	2012	3	66.5995	-24.683	127	5.6
NA	NA	NA	0	2012	3	66.549	-24.5495	104	5.3
NA	NA	NA	0	2012	3	66.4722	-24.7035	108	5.1
NA	NA	NA	0	2012	3	66.4063	-24.7458	113	5.1
NA	NA	NA	0	2012	3	66.3582	-25.1803	170	5.8
NA	NA	NA	0	2012	3	66.2685	-25.4323	150	5.5
NA	NA	NA	0	2012	3	66.1838	-25.3698	138	5.2
NA	NA	NA	0	2012	3	66.2595	-25.1318	130	5.4
NA	NA	NA	0	2012	3	66.333	-25.0047	121	5.4
NA	NA	NA	0	2012	3	66.4505	-25.051	175	5.9
NA	NA	NA	0	2012	3	66.4768	-24.941	160	5.6
NA	NA	NA	0	2012	3	66.5497	-25.0238	221	5.7
NA	NA	NA	0	2012	3	66.4992	-25.2407	285	5.8
NA	NA	NA	0	2012	3	66.4008	-25.3608	171	5.6
NA	NA	NA	0	2012	3	66.3983	-25.5253	347	5.6
NA	NA	NA	0	2012	3	66.3822	-25.6597	428	-0.5
NA	NA	NA	0	2012	3	66.3062	-25.7058	336	5.6
NA	NA	NA	0	2012	3	66.3058	-25.7972	387	5.4
NA	NA	NA	0	2012	3	66.308	-25.8435	435	-0.4
NA	NA	NA	0	2012	3	66.218	-25.8253	240	5.9
NA	NA	NA	0	2012	3	66.1453	-26.0132	289	6
NA	NA	NA	0	2012	3	66.1723	-26.0487	362	1.1
NA	NA	NA	0	2012	3	66.1793	-26.1163	401	0.3
NA	NA	NA	0	2012	3	66.1305	-26.3563	455	-0.4
NA	NA	NA	0	2012	3	66.0838	-26.401	389	0.3
NA	NA	NA	0	2012	3	66.0105	-26.309	253	1.5
NA	NA	NA	0	2012	3	66.0383	-26.0325	190	6
NA	NA	NA	0	2012	3	65.9988	-26.2547	254	3.6
NA	NA	NA	0	2012	3	65.9978	-26.0442	188	4.7
NA	NA	NA	0	2012	3	65.9203	-26.54	282	4
NA	NA	NA	0	2012	3	66.0767	-26.5625	419	6
NA	NA	NA	0	2012	3	65.9958	-26.7747	379	6.2
NA	NA	NA	0	2012	3	65.9237	-26.7292	288	6
NA	NA	NA	0	2012	3	65.82	-26.6887	257	5.9
NA	NA	NA	0	2012	3	65.8322	-26.1572	246	5.9
NA	NA	NA	0	2012	3	65.926	-25.7675	186	5.5
NA	NA	NA	0	2012	3	65.9793	-25.91	198	5.9
NA	NA	NA	0	2012	3	66.0145	-25.785	191	5.9
NA	NA	NA	0	2012	3	66.0753	-25.8695	164	3.8
NA	NA	NA	0	2012	3	66.1142	-25.2472	108	5.4
NA	NA	NA	0	2012	3	66.1398	-25.0025	98	5
NA	NA	NA	0	2012	3	66.066	-24.9408	133	5
NA	NA	NA	0	2012	3	66.1388	-24.7367	126	4.9
NA	NA	NA	0	2012	3	66.1603	-24.5102	99	5
NA	NA	NA	0	2012	3	66.2973	-23.3	76	3.1
NA	NA	NA	0	2012	3	66.2542	-23.1038	111	4.2
NA	NA	NA	0	2012	3	66.0758	-22.7235	127	4.2
NA	NA	NA	0	2012	3	66.1375	-22.896	132	4.2
NA	NA	NA	0	2012	3	66.41	-23.531	161	4.4
NA	NA	NA	0	2012	3	66.4538	-23.5252	134	4.5
NA	NA	NA	0	2012	3	66.5952	-23.5287	81	4.4
NA	NA	NA	0	2012	3	66.6672	-23.7387	106	5.3
NA	NA	NA	0	2012	3	66.6647	-24.197	236	5.4
NA	NA	NA	0	2012	3	66.5723	-24.0043	173	4.5
NA	NA	NA	0	2012	3	66.2817	-23.9742	73	4.5
NA	NA	NA	0	2012	3	66.3355	-23.9088	106	4.9
NA	NA	NA	0	2012	3	66.3912	-23.737	124	5.3
NA	NA	NA	0	2012	3	66.4098	-23.8258	143	5.3
NA	NA	NA	0	2012	3	66.5388	-23.6052	136	4.4
NA	NA	NA	0	2012	3	66.4288	-24.0478	116	5.3
NA	NA	NA	0	2012	3	66.3865	-24.0618	114	4.6
NA	NA	NA	0	2012	3	66.2653	-24.5103	89	4.7
NA	NA	NA	0	2012	3	66.1277	-24.2103	60	4.8
NA	NA	NA	0	2012	3	65.9618	-24.4878	77	4.6
NA	NA	NA	0	2012	3	66.0537	-24.5377	95	4.8
NA	NA	NA	0	2012	3	65.9467	-24.9972	109	5.3
NA	NA	NA	0	2012	3	65.9535	-25.0455	115	5
NA	NA	NA	0	2012	3	65.8872	-24.9758	87	5.3
NA	NA	NA	0	2012	3	65.7947	-24.7533	78	4
NA	NA	NA	0	2012	3	65.8548	-24.908	64	4.8
NA	NA	NA	0	2012	3	65.7833	-24.9897	71	4.4
NA	NA	NA	0	2012	3	65.7182	-25.1532	78	4.7
NA	NA	NA	0	2012	3	65.8407	-25.2228	113	5.3
NA	NA	NA	0	2012	3	65.7307	-25.301	142	5.6
NA	NA	NA	0	2012	3	65.9198	-25.5477	139	5.4
NA	NA	NA	0	2012	3	65.8398	-25.7808	216	5.6
NA	NA	NA	0	2012	3	65.796	-25.677	220	5.4
NA	NA	NA	0	2012	3	65.67	-26.1507	163	5.3
NA	NA	NA	0	2012	3	65.7052	-26.5312	180	6.1
NA	NA	NA	0	2012	3	65.6467	-26.6618	205	6.2
NA	NA	NA	0	2012	3	65.5278	-26.2115	153	5.5
NA	NA	NA	0	2012	3	65.6307	-25.9035	128	5.6
NA	NA	NA	0	2012	3	65.549	-25.7262	116	5.3
NA	NA	NA	0	2012	3	65.5008	-25.2178	88	4.4
NA	NA	NA	0	2012	3	65.4338	-25.3673	100	4.4
NA	NA	NA	0	2012	9	63.439	-25.6002	296	7.6
NA	NA	NA	0	2012	9	63.194	-25.9738	1027	4.5
NA	NA	NA	0	2012	9	63.0723	-26.4815	1294	4.1
NA	NA	NA	0	2012	9	63.0933	-26.8817	1328	4.2
NA	NA	NA	0	2012	9	63.4587	-26.271	836	5.4
NA	NA	NA	0	2012	9	63.5217	-25.9788	341	7.4
125	20	35	55	2019	3	63.3323	-19.7743	212	7.1
125	20	22	42	2013	3	63.3302	-19.7705	225	7.5
NA	NA	NA	0	2012	9	63.9047	-27.0885	1047	4.2
NA	NA	NA	0	2012	9	63.9033	-26.9827	962	4.7
NA	NA	NA	0	2012	9	64.126	-27.0908	741	5.6
NA	NA	NA	0	2012	9	64.2512	-26.8915	404	7
NA	NA	NA	0	2012	9	64.6167	-27.3238	606	6.2
NA	NA	NA	0	2012	9	64.545	-27.3983	676	5.8
NA	NA	NA	0	2012	9	64.495	-27.4417	729	5.4
NA	NA	NA	0	2012	9	64.4283	-27.6467	893	4.8
NA	NA	NA	0	2012	9	64.3857	-27.7037	897	4.7
NA	NA	NA	0	2012	9	64.4085	-28.1225	1183	4.3
NA	NA	NA	0	2012	9	64.472	-28.6928	1302	4.1
NA	NA	NA	0	2012	9	64.8145	-28.9147	995	4.3
NA	NA	NA	0	2012	9	64.8763	-28.7822	1029	4.3
NA	NA	NA	0	2012	9	64.8483	-28.0667	960	4.3
NA	NA	NA	0	2012	9	64.7543	-28.0378	1045	4.3
NA	NA	NA	0	2012	9	64.7445	-28.2117	1083	4.3
NA	NA	NA	0	2012	9	64.6173	-28.037	992	4.5
NA	NA	NA	0	2012	9	64.6598	-27.8393	925	4.7
NA	NA	NA	0	2012	9	64.8237	-27.6702	720	5.5
NA	NA	NA	0	2012	9	64.8897	-27.461	547	6.5
NA	NA	NA	0	2012	9	64.8693	-27.2185	378	6.9
NA	NA	NA	0	2012	9	65.019	-27.1612	284	6.9
125	9	0	9	2014	10	63.1213	-20.1715	404	7.6
NA	NA	NA	0	2012	9	65.1925	-28.0198	908	4.3
NA	NA	NA	0	2012	9	65.14	-28.195	1020	4.2
NA	NA	NA	0	2012	9	65.28	-28.5333	1159	4.3
NA	NA	NA	0	2012	9	65.3213	-28.5837	1235	4.3
NA	NA	NA	0	2012	9	65.4487	-28.9612	1276	0.9
NA	NA	NA	0	2012	9	65.4493	-30.5217	426	4.6
NA	NA	NA	0	2012	9	65.4587	-30.7252	394	4.6
NA	NA	NA	0	2012	9	65.5055	-30.94	382	4.1
NA	NA	NA	0	2012	9	65.475	-31.4567	567	4.7
NA	NA	NA	0	2012	9	65.4367	-28.2767	1011	4.7
NA	NA	NA	0	2012	9	65.4347	-28.0718	922	4.7
NA	NA	NA	0	2012	9	65.5162	-27.8827	797	5.2
125	20	85	105	2017	2	63.3275	-19.7762	241	7
NA	NA	NA	0	2012	9	65.777	-26.7092	303	7
NA	NA	NA	0	2012	9	65.8355	-27.026	436	6.7
NA	NA	NA	0	2012	9	65.9137	-27.135	504	6.2
125	26	0	26	2014	2	63.3278	-19.774	245	7.5
NA	NA	NA	0	2012	9	65.6703	-27.5295	624	5.6
NA	NA	NA	0	2012	9	65.7718	-27.5358	610	5.6
NA	NA	NA	0	2012	9	65.7383	-27.874	750	2.3
NA	NA	NA	0	2012	9	65.6923	-28.0853	867	2.1
NA	NA	NA	0	2012	9	65.5367	-28.7233	1140	3.8
NA	NA	NA	0	2012	9	65.5567	-28.7533	1150	1.6
NA	NA	NA	0	2012	9	65.555	-30.1393	365	1.4
NA	NA	NA	0	2012	9	65.7775	-29.7273	305	2.6
NA	NA	NA	0	2012	9	65.7217	-29.383	406	2.9
NA	NA	NA	0	2012	9	66.2398	-28.599	294	1.2
NA	NA	NA	0	2012	9	65.9655	-28.2597	458	0.8
NA	NA	NA	0	2012	9	66.1803	-27.533	477	0.6
NA	NA	NA	0	2012	9	66.2102	-26.1162	429	5.3
NA	NA	NA	0	2012	9	66.3567	-25.5907	322	6.9
NA	NA	NA	0	2012	9	66.4875	-26.425	594	0.6
NA	NA	NA	0	2012	9	66.9605	-26.6945	510	0.8
NA	NA	NA	0	2012	9	66.9645	-25.676	883	-0.1
NA	NA	NA	0	2012	9	66.5567	-25.2438	430	1.2
NA	NA	NA	0	2012	9	66.6033	-24.9283	272	7
NA	NA	NA	0	2012	9	66.785	-24.96	642	-0.4
NA	NA	NA	0	2012	9	66.9967	-24.9267	919	-0.4
NA	NA	NA	0	2012	9	67.31	-24.7833	1249	-0.5
NA	NA	NA	0	2012	9	67.2517	-23.6205	392	-0.4
NA	NA	NA	0	2012	9	67.3518	-23.4457	447	-0.4
NA	NA	NA	0	2012	9	67.6733	-23.0603	721	-0.5
NA	NA	NA	0	2012	9	67.4282	-22.7158	456	-0.4
NA	NA	NA	0	2012	9	67.2822	-22.2198	358	-0.4
NA	NA	NA	0	2012	9	67.2037	-21.5943	241	3.4
NA	NA	NA	0	2012	9	67.3013	-21.7147	338	-0.3
NA	NA	NA	0	2012	9	67.4103	-21.791	495	-0.4
NA	NA	NA	0	2012	9	67.5678	-21.8243	597	-0.4
NA	NA	NA	0	2012	9	67.8145	-21.7302	752	-0.4
NA	NA	NA	0	2012	9	67.8043	-21.494	783	-0.4
NA	NA	NA	0	2012	9	67.62	-20.7257	534	-0.4
NA	NA	NA	0	2012	9	67.5483	-20.5167	417	-0.4
NA	NA	NA	0	2012	9	67.6685	-20.3307	557	-0.4
NA	NA	NA	0	2012	9	67.775	-20.3767	775	-0.4
NA	NA	NA	0	2012	9	67.945	-20.6483	944	-0.5
NA	NA	NA	0	2012	9	68.0867	-19.9717	1067	-0.5
NA	NA	NA	0	2012	9	68.1433	-19.11	1231	-0.5
NA	NA	NA	0	2012	9	68.076	-18.7025	971	-0.4
NA	NA	NA	0	2012	9	67.9657	-18.817	994	-0.4
NA	NA	NA	0	2012	9	67.8268	-19.075	869	-0.5
NA	NA	NA	0	2012	9	67.6797	-19.5052	431	-0.3
NA	NA	NA	0	2012	9	67.4583	-19.7468	329	-0.1
NA	NA	NA	0	2012	9	67.5	-19.14	483	0
NA	NA	NA	0	2012	9	67.6733	-18.2167	833	-0.5
NA	NA	NA	0	2012	9	67.5283	-18.294	648	-0.4
NA	NA	NA	0	2012	9	67.3717	-18.1433	751	-0.5
NA	NA	NA	0	2012	9	67.2168	-18.1388	477	-0.3
NA	NA	NA	0	2012	9	67.1617	-17.8483	389	-0.1
NA	NA	NA	0	2012	9	67.3955	-17.4165	905	-0.5
NA	NA	NA	0	2012	9	67.3012	-17.4333	799	-0.5
NA	NA	NA	0	2012	9	67.2215	-17.2108	596	-0.4
NA	NA	NA	0	2012	9	67.2992	-16.8305	690	-0.5
NA	NA	NA	0	2012	9	67.1575	-16.6077	375	-0.3
NA	NA	NA	0	2012	9	67.245	-16.244	359	-0.3
NA	NA	NA	0	2012	9	67.39	-15.965	685	-0.5
NA	NA	NA	0	2012	9	67.2668	-15.5697	306	0.8
NA	NA	NA	0	2012	9	67.314	-15.2253	438	-0.2
NA	NA	NA	0	2012	9	67.4308	-14.7222	907	-0.5
NA	NA	NA	0	2012	9	67.2067	-14.445	457	-0.3
NA	NA	NA	0	2012	10	67.0588	-13.9953	405	-0.3
NA	NA	NA	0	2012	10	66.9108	-13.531	532	-0.6
NA	NA	NA	0	2012	10	66.7482	-12.8303	892	-0.5
NA	NA	NA	0	2012	10	66.6092	-12.7588	307	0.4
NA	NA	NA	0	2012	10	66.5938	-12.3522	1208	-0.7
NA	NA	NA	0	2012	10	66.3983	-12.1867	1084	-0.6
NA	NA	NA	0	2012	10	66.34	-12.5167	532	0.1
NA	NA	NA	0	2012	10	65.8118	-11.9232	166	2.7
NA	NA	NA	0	2012	10	65.8175	-11.5808	332	0.3
NA	NA	NA	0	2012	10	65.8	-11.4583	599	-0.5
NA	NA	NA	0	2012	10	65.6315	-11.5508	259	1.1
NA	NA	NA	0	2012	10	65.5722	-11.0955	870	-0.6
NA	NA	NA	0	2012	10	65.4473	-11.1432	734	-0.6
NA	NA	NA	0	2012	10	65.3943	-11.3202	477	-0.5
NA	NA	NA	0	2012	2	64.9057	-12.4612	152	2.8
NA	NA	NA	0	2012	2	64.9807	-11.978	180	2.4
NA	NA	NA	0	2012	2	64.85	-11.65	324	0.8
NA	NA	NA	0	2012	2	64.7905	-11.64	348	0.6
NA	NA	NA	0	2012	2	64.8257	-11.331	508	-0.4
NA	NA	NA	0	2012	2	64.8007	-10.772	430	-0.3
NA	NA	NA	0	2012	2	64.5897	-11.352	435	-0.2
NA	NA	NA	0	2012	2	64.3322	-11.474	386	0
NA	NA	NA	0	2012	2	64.3082	-11.2003	319	0.5
NA	NA	NA	0	2012	2	64.255	-11.0438	350	1.1
NA	NA	NA	0	2012	2	64.3008	-11.1268	331	-0.3
NA	NA	NA	0	2012	2	64.1587	-10.5583	450	1.5
NA	NA	NA	0	2012	2	63.9338	-10.86	431	3.6
NA	NA	NA	0	2012	3	63.7502	-11.5315	383	3.3
NA	NA	NA	0	2012	3	63.4827	-11.6757	380	1.2
NA	NA	NA	0	2012	3	63.4217	-11.3768	330	2.3
NA	NA	NA	0	2012	3	63.4855	-11.0222	330	5
NA	NA	NA	0	2012	3	63.3825	-10.6525	424	1.4
NA	NA	NA	0	2012	3	63.2793	-10.7127	407	1.1
NA	NA	NA	0	2012	3	63.1165	-11.2135	443	1.3
NA	NA	NA	0	2012	3	63.2502	-11.5685	416	0.6
NA	NA	NA	0	2012	3	63.2092	-12.3568	433	3.3
NA	NA	NA	0	2012	3	63.7693	-12.2072	397	3
NA	NA	NA	0	2012	3	63.8597	-11.8672	380	3
NA	NA	NA	0	2012	3	63.906	-11.5768	317	1.4
NA	NA	NA	0	2012	3	63.9338	-11.3273	354	3.3
NA	NA	NA	0	2012	3	64.0017	-11.2853	354	5.9
NA	NA	NA	0	2012	3	64.18	-11.3843	306	6.2
NA	NA	NA	0	2012	3	64.1637	-11.7295	320	5.3
NA	NA	NA	0	2012	3	64.2487	-11.7063	356	3.6
NA	NA	NA	0	2012	3	64.4022	-12.331	272	2.9
NA	NA	NA	0	2012	3	64.4402	-12.0903	394	0.7
NA	NA	NA	0	2012	3	64.5563	-12.0783	230	2.4
NA	NA	NA	0	2012	3	64.5342	-12.2787	219	2.7
NA	NA	NA	0	2012	3	64.5933	-12.2513	166	2.7
NA	NA	NA	0	2012	3	64.6608	-12.253	163	2.8
NA	NA	NA	0	2012	3	64.6552	-12.5077	150	2.8
NA	NA	NA	0	2012	3	64.7793	-12.6137	159	2.9
NA	NA	NA	0	2012	3	64.5718	-12.8745	148	2.8
NA	NA	NA	0	2012	3	64.5878	-12.7158	147	2.8
NA	NA	NA	0	2012	3	64.5888	-12.5835	164	2.8
NA	NA	NA	0	2012	3	64.5057	-12.818	144	2.8
NA	NA	NA	0	2012	3	64.5345	-13.1245	127	2.8
NA	NA	NA	0	2012	3	64.3838	-13.2628	150	3.3
NA	NA	NA	0	2012	3	64.396	-12.9193	139	3.2
NA	NA	NA	0	2012	3	64.3027	-12.7233	168	3.4
NA	NA	NA	0	2012	3	64.4172	-12.3988	207	2.8
NA	NA	NA	0	2012	3	64.3282	-12.5013	260	2.6
NA	NA	NA	0	2012	3	64.2957	-12.5955	245	2.8
NA	NA	NA	0	2012	3	64.179	-12.8087	377	2.3
NA	NA	NA	0	2012	3	64.1718	-13.0657	140	7.2
NA	NA	NA	0	2012	3	64.2257	-12.9075	190	3.8
NA	NA	NA	0	2012	3	64.1487	-12.9068	NA	3.4
NA	NA	NA	0	2012	3	64.0815	-13.07	284	7.2
NA	NA	NA	0	2012	3	64.0555	-13.2165	173	8
NA	NA	NA	0	2012	3	64.0865	-13.3052	218	7.2
NA	NA	NA	0	2012	3	64.0717	-13.5425	128	7.1
NA	NA	NA	0	2012	3	64.176	-13.4458	172	3.6
NA	NA	NA	0	2012	3	64.0108	-13.3917	327	6.2
NA	NA	NA	0	2012	3	64.0298	-13.4698	180	7.1
NA	NA	NA	0	2012	3	63.9437	-13.6405	255	7.1
NA	NA	NA	0	2012	3	63.785	-14.1148	254	7.3
NA	NA	NA	0	2012	3	63.9363	-13.9858	172	7.3
NA	NA	NA	0	2012	3	64.2668	-13.8032	120	3.5
NA	NA	NA	0	2012	3	64.3017	-13.5703	141	3.3
NA	NA	NA	0	2012	3	64.302	-13.5493	180	3.3
NA	NA	NA	0	2012	3	64.3192	-13.3472	122	3.2
NA	NA	NA	0	2012	3	64.3678	-13.569	148	3.4
NA	NA	NA	0	2012	3	64.4033	-13.8857	104	2.9
NA	NA	NA	0	2012	3	64.1635	-14.3827	170	7.1
NA	NA	NA	0	2012	3	64.2022	-14.5347	135	6.8
NA	NA	NA	0	2012	3	64.2648	-14.789	51	7
NA	NA	NA	0	2012	3	64.1797	-15.1368	38	7
NA	NA	NA	0	2012	3	64.0523	-16.06	75	7.2
NA	NA	NA	0	2012	3	63.8005	-15.9103	200	7.2
NA	NA	NA	0	2012	3	63.8197	-16.4142	65	7.1
NA	NA	NA	0	2012	3	63.7498	-16.4578	63	7.1
NA	NA	NA	0	2012	3	63.7538	-17.0577	67	7.1
NA	NA	NA	0	2012	3	63.6152	-17.2303	165	7.2
NA	NA	NA	0	2012	3	63.5493	-16.9843	197	7.5
NA	NA	NA	0	2012	3	63.542	-17.1783	174	7.1
NA	NA	NA	0	2012	3	63.5235	-17.6833	117	7.3
NA	NA	NA	0	2012	3	63.6847	-17.646	58	7.3
NA	NA	NA	0	2012	3	63.4663	-17.8828	130	7.2
NA	NA	NA	0	2012	3	63.416	-18.3265	46	6.9
NA	NA	NA	0	2012	3	63.3488	-18.8483	52	6.6
NA	NA	NA	0	2012	3	63.3893	-19.3052	42	6.6
NA	NA	NA	0	2012	3	63.4852	-19.7468	51	6.6
NA	NA	NA	0	2012	3	63.3	-20.4137	129	6.5
NA	NA	NA	0	2012	3	63.235	-20.8778	158	6.6
NA	NA	NA	0	2012	3	63.2825	-20.9853	150	6.7
NA	NA	NA	0	2012	3	63.4033	-20.7795	95	6.3
NA	NA	NA	0	2012	3	63.5482	-20.6462	71	6.1
NA	NA	NA	0	2012	3	63.5298	-20.274	23	5.4
NA	NA	NA	0	2012	3	63.6425	-20.5445	30	5.9
NA	NA	NA	0	2012	3	63.789	-21.0642	63	6.4
NA	NA	NA	0	2012	3	63.7992	-21.3278	71	6.2
NA	NA	NA	0	2012	3	63.6952	-21.4165	91	6.1
NA	NA	NA	0	2012	3	63.6642	-21.7395	121	6
NA	NA	NA	0	2012	3	63.5017	-21.8263	127	6.4
NA	NA	NA	0	2012	3	63.5028	-21.6473	123	5.9
NA	NA	NA	0	2012	3	63.4698	-21.508	118	6.4
NA	NA	NA	0	2012	3	63.4382	-21.437	130	6.8
NA	NA	NA	0	2012	3	63.2485	-21.7343	209	7.1
NA	NA	NA	0	2012	3	63.361	-21.163	137	6.6
NA	NA	NA	0	2012	3	63.2492	-21.1688	180	6.6
NA	NA	NA	0	2012	3	63.159	-21.2137	279	6.8
125	28	0	28	2012	11	63.0212	-24.4367	406	8.1
125	6	0	6	2018	11	63.717	-14.369	408	7.3
NA	NA	NA	0	2012	3	63.127	-20.6608	305	7.1
125	15	0	15	2012	11	63.1113	-20.4265	408	7.6
125	3	0	3	2015	2	63.327	-19.7592	248	7.3
NA	NA	NA	0	2012	3	63.344	-19.8287	206	6.6
NA	NA	NA	0	2012	3	63.3603	-19.4433	107	6.6
NA	NA	NA	0	2012	3	63.3448	-19.2343	94	6.9
NA	NA	NA	0	2012	3	63.2457	-17.5307	182	7.2
125	1	0	1	2012	3	63.2547	-17.3485	250	6.9
NA	NA	NA	0	2012	3	63.3838	-16.2495	315	7.5
NA	NA	NA	0	2012	3	63.4157	-16.1658	150	7.3
NA	NA	NA	0	2012	3	63.5005	-16.2397	120	7
NA	NA	NA	0	2012	3	63.4577	-15.786	224	7.6
NA	NA	NA	0	2012	3	63.5675	-15.416	117	7.5
NA	NA	NA	0	2012	3	63.666	-15.2868	106	7.8
NA	NA	NA	0	2012	3	63.5668	-15.2647	133	7.6
125	38	0	38	2019	3	63.1492	-21.076	250	7.2
NA	NA	NA	0	2012	3	63.683	-14.671	192	7.3
NA	NA	NA	0	2012	3	63.8538	-14.8335	136	7.2
NA	NA	NA	0	2012	3	64.053	-14.8422	100	6.5
NA	NA	NA	0	2012	3	65.3462	-13.255	187	2.7
NA	NA	NA	0	2012	3	65.3882	-12.8007	218	2.7
NA	NA	NA	0	2012	3	65.3985	-12.7028	223	2.5
NA	NA	NA	0	2012	3	65.4205	-12.2003	189	2.4
NA	NA	NA	0	2012	3	65.4838	-12.2277	174	2.7
NA	NA	NA	0	2012	3	65.5202	-12.0752	198	2.4
NA	NA	NA	0	2012	3	65.568	-12.3497	227	2.7
NA	NA	NA	0	2012	3	65.5362	-12.4062	174	2.7
NA	NA	NA	0	2012	3	65.5112	-12.7317	133	2.9
NA	NA	NA	0	2012	3	65.6175	-13.0425	190	2.9
NA	NA	NA	0	2012	3	65.8052	-13.4813	236	2.6
NA	NA	NA	0	2012	3	65.9378	-13.6377	210	2.6
NA	NA	NA	0	2012	3	66.0133	-13.4332	92	2.7
NA	NA	NA	0	2012	3	66.1663	-13.3582	130	2.9
NA	NA	NA	0	2012	3	66.16	-13.6128	154	3.2
NA	NA	NA	0	2012	3	66.2703	-13.2828	144	3.1
NA	NA	NA	0	2012	3	66.3332	-13.6893	273	1
NA	NA	NA	0	2012	3	66.4163	-13.7358	223	3.2
NA	NA	NA	0	2012	3	66.571	-14.2442	161	3.2
NA	NA	NA	0	2012	3	66.6502	-14.6045	196	2.9
NA	NA	NA	0	2012	3	66.6827	-14.8655	181	3.1
NA	NA	NA	0	2012	3	66.832	-14.834	141	3.1
NA	NA	NA	0	2012	3	66.9153	-14.8058	168	3.2
NA	NA	NA	0	2012	3	66.8347	-14.2618	229	2.9
NA	NA	NA	0	2012	3	67.0298	-14.4497	238	1.1
NA	NA	NA	0	2012	3	67.0287	-14.8627	223	2.3
NA	NA	NA	0	2012	3	67.1887	-15.0753	256	1.3
NA	NA	NA	0	2012	3	67.0703	-15.2038	185	2.1
NA	NA	NA	0	2012	3	66.9688	-15.0525	155	1.9
NA	NA	NA	0	2012	3	66.9182	-15.4627	180	3.2
NA	NA	NA	0	2012	3	66.9955	-15.748	190	3.2
NA	NA	NA	0	2012	3	67.2023	-15.7348	275	0.3
NA	NA	NA	0	2012	3	67.1347	-15.5865	194	3.2
NA	NA	NA	0	2012	3	66.865	-15.8892	287	2
NA	NA	NA	0	2012	3	66.795	-16.1172	238	2.1
NA	NA	NA	0	2012	3	66.9197	-16.6573	194	2.9
NA	NA	NA	0	2012	3	67	-16.8312	256	2.4
NA	NA	NA	0	2012	3	67.0998	-16.7343	359	-0.1
NA	NA	NA	0	2012	3	67.0353	-17.2032	284	2.9
NA	NA	NA	0	2012	3	67.125	-17.3477	276	0.2
NA	NA	NA	0	2012	3	66.9937	-17.4385	249	2.4
NA	NA	NA	0	2012	3	66.9973	-17.4882	276	1
NA	NA	NA	0	2012	3	66.899	-17.2995	243	3.2
NA	NA	NA	0	2012	3	66.803	-17.1552	176	3.1
NA	NA	NA	0	2012	3	66.75	-17.2102	256	2.6
NA	NA	NA	0	2012	3	66.6822	-17.2832	238	2.6
NA	NA	NA	0	2012	3	66.4498	-17.435	231	3.1
NA	NA	NA	0	2012	3	66.4002	-17.7822	150	2.9
NA	NA	NA	0	2012	3	66.315	-17.4997	238	2.6
NA	NA	NA	0	2012	3	66.2302	-17.7467	168	2.3
NA	NA	NA	0	2012	3	66.0323	-17.5912	93	2.1
NA	NA	NA	0	2012	3	66.1335	-17.5318	181	2.3
NA	NA	NA	0	2012	3	66.1833	-17.3657	128	2.6
NA	NA	NA	0	2012	3	66.2627	-16.8027	200	3.1
NA	NA	NA	0	2012	3	66.3663	-16.6995	133	2.6
NA	NA	NA	0	2012	3	66.6572	-16.4213	122	2.7
NA	NA	NA	0	2012	3	66.3727	-15.5582	153	2.9
NA	NA	NA	0	2012	3	66.3017	-15.5313	106	3.1
NA	NA	NA	0	2012	3	66.404	-15.4308	108	2.9
NA	NA	NA	0	2012	3	66.5338	-15.5468	144	2.9
NA	NA	NA	0	2012	3	66.4803	-15.0102	122	2.7
NA	NA	NA	0	2012	3	66.4837	-14.433	99	2.7
NA	NA	NA	0	2012	3	66.4517	-14.1805	100	2.7
NA	NA	NA	0	2012	3	66.333	-14.1548	143	2.7
NA	NA	NA	0	2012	3	66.2385	-14.4307	240	2.9
NA	NA	NA	0	2012	3	66.1177	-14.8503	117	2.7
NA	NA	NA	0	2012	3	66.0833	-14.4443	179	2.9
NA	NA	NA	0	2012	3	65.8465	-14.2288	152	2.9
NA	NA	NA	0	2012	3	65.816	-13.7913	243	2.9
NA	NA	NA	0	2012	3	65.6078	-13.3943	111	2.7
NA	NA	NA	0	2012	3	65.2842	-12.9982	174	2.9
NA	NA	NA	0	2012	3	65.2498	-12.8492	128	2.9
NA	NA	NA	0	2012	3	65.203	-12.7742	159	2.9
NA	NA	NA	0	2012	3	65.112	-13.0453	154	2.7
NA	NA	NA	0	2012	3	65.0663	-12.8178	155	2.7
NA	NA	NA	0	2012	3	65.0652	-12.3492	216	2.6
NA	NA	NA	0	2012	3	65.1562	-12.4983	238	2.6
NA	NA	NA	0	2012	3	65.2743	-12.3775	172	2.4
NA	NA	NA	0	2012	3	65.2202	-12.1925	143	2.6
NA	NA	NA	0	2012	3	65.0855	-11.8018	247	2.1
NA	NA	NA	0	2012	3	64.9783	-11.6237	284	1.3
NA	NA	NA	0	2012	3	65.0967	-11.5285	269	0.8
NA	NA	NA	0	2012	3	65.2392	-11.6105	265	0.7
NA	NA	NA	0	2012	3	65.2685	-11.8468	201	1.8
NA	NA	NA	0	2012	3	65.449	-11.4813	315	-0.1
NA	NA	NA	0	2012	3	65.4512	-11.8158	203	0.9
NA	NA	NA	0	2012	3	65.4905	-11.6468	270	0.7
NA	NA	NA	0	2012	3	65.5965	-11.6028	263	0.7
NA	NA	NA	0	2012	3	65.6135	-11.835	225	2.1
NA	NA	NA	0	2012	3	65.6663	-11.7795	229	0.7
NA	NA	NA	0	2012	3	65.7495	-11.8983	264	2.4
NA	NA	NA	0	2012	3	65.7912	-11.9387	209	2.4
NA	NA	NA	0	2012	3	65.916	-11.979	256	1.6
NA	NA	NA	0	2012	3	65.9165	-12.2383	167	1.9
NA	NA	NA	0	2012	3	65.817	-12.4955	136	2.3
NA	NA	NA	0	2012	3	65.803	-12.8667	196	2.3
NA	NA	NA	0	2012	3	65.7578	-12.5885	210	2.3
NA	NA	NA	0	2012	3	65.7265	-12.2335	238	2.6
NA	NA	NA	0	2012	3	65.8915	-11.58	299	0.2
NA	NA	NA	0	2012	3	66.0098	-12.1447	291	0.5
NA	NA	NA	0	2012	3	66.0277	-11.9265	290	0.5
NA	NA	NA	0	2012	3	66.1153	-11.7737	275	0.3
NA	NA	NA	0	2012	3	66.1852	-11.9505	144	0.2
NA	NA	NA	0	2012	3	66.2588	-12.2803	271	1.6
NA	NA	NA	0	2012	3	66.1662	-12.4498	194	2.9
NA	NA	NA	0	2012	3	66.3035	-12.4835	343	2.3
NA	NA	NA	0	2012	3	66.3987	-12.6925	189	2.4
NA	NA	NA	0	2012	3	66.3485	-12.8145	143	2.9
NA	NA	NA	0	2012	3	66.3858	-13.1283	199	3.1
NA	NA	NA	0	2012	3	66.5663	-13.6812	190	2.9
NA	NA	NA	0	2012	3	66.6173	-13.452	214	2.6
NA	NA	NA	0	2012	3	66.5563	-13.3045	280	2.1
NA	NA	NA	0	2012	3	66.6788	-13.0833	205	1.8
NA	NA	NA	0	2012	3	66.7182	-12.9438	238	0.5
NA	NA	NA	0	2012	3	66.7015	-12.8832	284	-0.1
NA	NA	NA	0	2012	3	66.7558	-13.0773	257	0.3
NA	NA	NA	0	2012	3	66.8038	-13.1532	231	0.8
NA	NA	NA	0	2012	3	66.8255	-13.4437	232	1.6
NA	NA	NA	0	2012	3	66.91	-13.697	299	1.6
NA	NA	NA	0	2012	3	66.9252	-13.8805	282	1.8
NA	NA	NA	0	2012	3	66.8198	-13.8118	234	2.4
NA	NA	NA	0	2012	3	66.7992	-15.178	160	2.7
NA	NA	NA	0	2012	3	66.7458	-15.401	229	2.9
NA	NA	NA	0	2012	3	66.733	-15.6745	187	2.9
NA	NA	NA	0	2012	3	66.753	-16.0303	210	2.7
NA	NA	NA	0	2012	3	66.6158	-16.8405	176	2.4
NA	NA	NA	0	2012	3	66.7023	-16.8132	176	2.4
NA	NA	NA	0	2012	3	66.7542	-16.7937	130	3.1
NA	NA	NA	0	2012	3	66.7538	-16.662	158	3.1
NA	NA	NA	0	2012	3	66.7508	-16.5005	174	2.9
NA	NA	NA	0	2012	3	66.6808	-15.6425	226	2.7
NA	NA	NA	0	2012	3	66.586	-15.449	200	2.9
NA	NA	NA	0	2012	3	66.565	-15.2662	159	2.7
NA	NA	NA	0	2012	3	66.5475	-14.8315	156	2.9
NA	NA	NA	0	2012	2	64.6557	-24.196	108	5.9
NA	NA	NA	0	2012	2	64.8282	-24.054	60	5.4
NA	NA	NA	0	2012	2	64.8575	-24.189	211	5.8
NA	NA	NA	0	2012	2	64.9372	-24.7938	151	5.6
NA	NA	NA	0	2012	2	64.9203	-25.472	154	5.3
NA	NA	NA	0	2012	2	65.0083	-25.79	159	5.1
NA	NA	NA	0	2012	2	65.0383	-25.8567	160	4.9
NA	NA	NA	0	2012	2	65.02	-26.2267	157	5.1
NA	NA	NA	0	2012	2	65.1423	-26.567	162	5.8
NA	NA	NA	0	2012	2	65.1067	-26.2583	157	5.3
NA	NA	NA	0	2012	2	65.2098	-26.0155	142	5.1
NA	NA	NA	0	2012	2	65.3262	-25.8133	128	5.1
NA	NA	NA	0	2012	3	65.3498	-26.4372	150	5.5
NA	NA	NA	0	2012	3	65.44	-26.5275	173	5.4
NA	NA	NA	0	2012	3	65.3683	-27.0038	260	6
NA	NA	NA	0	2012	3	65.23	-27.02	235	5.5
NA	NA	NA	0	2012	3	65.0433	-27.06	218	5.8
NA	NA	NA	0	2012	3	64.92	-27.2483	368	5.9
NA	NA	NA	0	2012	3	64.9567	-26.77	203	5.8
NA	NA	NA	0	2012	3	65.0103	-26.3922	152	5.4
NA	NA	NA	0	2012	3	64.943	-26.3533	163	5
NA	NA	NA	0	2012	3	64.9255	-26.2493	166	5.1
NA	NA	NA	0	2012	3	64.8	-26.5153	196	5.6
NA	NA	NA	0	2012	3	64.8467	-25.8117	177	5.4
NA	NA	NA	0	2012	3	64.7683	-25.4657	176	5.3
NA	NA	NA	0	2012	3	64.7052	-25.7785	205	5.5
NA	NA	NA	0	2012	3	64.6088	-26.0055	240	6.3
NA	NA	NA	0	2012	3	64.4515	-26.1823	268	5.8
NA	NA	NA	0	2012	3	64.372	-26.3508	309	5.8
NA	NA	NA	0	2012	3	64.3308	-26.9808	402	6.3
NA	NA	NA	0	2012	3	64.0683	-26.7633	409	6.3
NA	NA	NA	0	2012	3	63.9033	-26.335	257	6.3
NA	NA	NA	0	2012	3	63.8342	-25.7533	224	6.2
NA	NA	NA	0	2012	3	64.0027	-25.5773	184	6.3
NA	NA	NA	0	2012	3	63.9173	-25.2792	231	6.3
NA	NA	NA	0	2012	3	64.102	-24.975	196	6.2
NA	NA	NA	0	2012	3	64.1718	-24.8652	188	6.3
NA	NA	NA	0	2012	3	64.1017	-24.8237	200	6.1
NA	NA	NA	0	2012	3	64.2218	-24.5867	196	6
NA	NA	NA	0	2012	3	64.2867	-24.5598	171	6.1
NA	NA	NA	0	2012	3	64.28	-24.73	160	6.1
NA	NA	NA	0	2012	3	64.1967	-25.28	250	6.1
NA	NA	NA	0	2012	3	64.3017	-25.3683	228	6.1
NA	NA	NA	0	2012	3	64.3567	-25.0283	210	6.1
NA	NA	NA	0	2012	3	64.6622	-25.2188	196	5.3
NA	NA	NA	0	2012	3	64.5913	-24.6967	246	5.5
NA	NA	NA	0	2012	3	64.591	-24.636	247	5.4
NA	NA	NA	0	2012	3	64.477	-24.5575	162	5.8
NA	NA	NA	0	2012	3	64.5843	-23.729	126	5.9
NA	NA	NA	0	2012	3	63.9933	-23.305	111	5.8
NA	NA	NA	0	2012	3	63.9617	-23.3933	123	6
NA	NA	NA	0	2012	3	63.8417	-23.7267	145	6
NA	NA	NA	0	2012	3	63.75	-23.67	137	6.2
NA	NA	NA	0	2012	3	63.5757	-23.9843	153	6.3
NA	NA	NA	0	2012	3	63.7515	-24.1957	149	6.3
NA	NA	NA	0	2012	3	63.7475	-24.2697	163	6.3
NA	NA	NA	0	2012	3	63.7025	-24.8543	427	6.3
NA	NA	NA	0	2012	3	63.75	-24.475	321	6.4
NA	NA	NA	0	2012	3	63.835	-24.2967	254	6.4
NA	NA	NA	0	2012	3	63.9	-24.265	315	6.2
NA	NA	NA	0	2012	3	63.9867	-23.6917	137	6
NA	NA	NA	0	2012	3	64.085	-23.4983	110	6.1
NA	NA	NA	0	2012	3	64.1568	-23.9747	274	6.2
NA	NA	NA	0	2012	3	64.1707	-23.7218	120	6.3
NA	NA	NA	0	2012	3	64.1895	-23.5318	108	5.9
NA	NA	NA	0	2012	3	64.4493	-23.0307	110	5.8
NA	NA	NA	0	2012	3	64.5183	-23.098	98	5.6
NA	NA	NA	0	2012	3	64.59	-22.8067	59	5
NA	NA	NA	0	2012	3	64.4217	-22.8	77	5.4
NA	NA	NA	0	2012	3	64.3617	-22.805	60	5.4
NA	NA	NA	0	2012	3	64.2633	-22.2767	51	4.9
NA	NA	NA	0	2012	3	64.2053	-21.8998	27	4
NA	NA	NA	0	2012	3	64.1882	-22.1598	30	4.9
NA	NA	NA	0	2012	3	64.1142	-22.402	28	4.5
NA	NA	NA	0	2012	3	64.01	-22.4633	33	3.8
NA	NA	NA	0	2012	3	64.0527	-22.9915	79	5.5
NA	NA	NA	0	2012	3	63.9605	-22.9247	90	5.6
NA	NA	NA	0	2012	3	63.8842	-22.782	74	5.9
NA	NA	NA	0	2012	3	63.5677	-22.7167	170	6.2
NA	NA	NA	0	2012	3	63.6187	-22.3462	203	6.6
NA	NA	NA	0	2012	3	63.4857	-22.2877	243	6.6
NA	NA	NA	0	2012	3	63.4183	-22.027	175	6.6
NA	NA	NA	0	2012	3	63.1867	-22.135	212	6.7
NA	NA	NA	0	2012	3	63.1033	-22.1633	320	6.6
NA	NA	NA	0	2012	3	63.1883	-22.7133	285	6.4
NA	NA	NA	0	2012	3	63.3083	-22.6567	263	6.4
NA	NA	NA	0	2012	3	63.4083	-23.13	223	6.5
125	28	0	28	2016	11	63.0205	-24.4197	408	7.2
NA	NA	NA	0	2012	3	63.2703	-23.6582	293	6.5
NA	NA	NA	0	2012	3	63.1895	-23.8272	356	6.4
NA	NA	NA	0	2012	3	63.266	-23.9408	244	6.1
NA	NA	NA	0	2012	3	63.2387	-24.171	200	6.5
NA	NA	NA	0	2012	3	63.1643	-24.219	266	6.5
125	5	446	451	2018	11	63.02	-24.4238	409	7.1
NA	NA	NA	0	2012	3	63.1483	-24.8433	302	6.7
NA	NA	NA	0	2012	3	63.33	-24.7083	246	6.6
NA	NA	NA	0	2012	3	63.3783	-24.6567	227	6.5
NA	NA	NA	0	2012	2	66.5488	-22.8792	79	2
NA	NA	NA	0	2012	2	66.7555	-22.9533	97	4.3
NA	NA	NA	0	2012	2	66.899	-22.9728	212	2
NA	NA	NA	0	2012	2	66.9358	-22.6777	189	3.8
NA	NA	NA	0	2012	2	66.9873	-22.4317	192	4.5
NA	NA	NA	0	2012	2	67.1677	-21.643	225	2
NA	NA	NA	0	2012	2	67.0363	-21.6	218	1.3
NA	NA	NA	0	2012	2	67.1	-21.1678	201	1
NA	NA	NA	0	2012	2	66.9307	-21.4825	150	3
NA	NA	NA	0	2012	2	66.9148	-21.764	172	4
NA	NA	NA	0	2012	2	66.8817	-22.1092	146	4.3
NA	NA	NA	0	2012	2	66.8512	-22.2393	125	4.4
NA	NA	NA	0	2012	2	66.9482	-22.4272	177	4.4
NA	NA	NA	0	2012	2	66.8858	-22.5795	147	4.1
NA	NA	NA	0	2012	2	66.8002	-22.708	104	4.4
NA	NA	NA	0	2012	2	66.6485	-22.4033	66	2.5
NA	NA	NA	0	2012	3	66.6652	-22.1163	84	3.7
NA	NA	NA	0	2012	3	66.7837	-21.85	140	4.2
NA	NA	NA	0	2012	3	66.6025	-21.926	66	4.4
NA	NA	NA	0	2012	3	66.5027	-21.78	103	4.1
NA	NA	NA	0	2012	3	66.5847	-21.5465	103	4.4
NA	NA	NA	0	2012	3	66.6682	-21.4432	117	4.1
NA	NA	NA	0	2012	3	66.668	-21.1025	184	2.5
NA	NA	NA	0	2012	3	66.7345	-21.2178	104	3.8
NA	NA	NA	0	2012	3	66.8042	-21.462	79	4
NA	NA	NA	0	2012	3	65.9103	-19.5047	107	2.7
NA	NA	NA	0	2012	3	65.9335	-19.7865	75	2.8
NA	NA	NA	0	2012	3	66.0017	-19.8833	83	2.8
NA	NA	NA	0	2012	3	66.1238	-19.6418	121	3
NA	NA	NA	0	2012	3	66.086	-19.8973	159	3.2
NA	NA	NA	0	2012	3	66.2153	-20.0045	134	3
NA	NA	NA	0	2012	3	66.3355	-20.3007	97	4
NA	NA	NA	0	2012	3	66.4987	-20.6952	290	0.3
NA	NA	NA	0	2012	3	66.8012	-20.8083	278	0.5
NA	NA	NA	0	2012	3	66.8987	-20.969	169	3.4
NA	NA	NA	0	2012	3	66.9117	-20.9177	181	3
NA	NA	NA	0	2012	3	66.9978	-20.8685	173	3
NA	NA	NA	0	2012	3	67.0518	-20.82	190	2.2
NA	NA	NA	0	2012	3	67.1212	-20.8982	212	1
NA	NA	NA	0	2012	3	67.2377	-20.6705	260	-0.4
NA	NA	NA	0	2012	3	67.304	-20.7002	327	-0.6
NA	NA	NA	0	2012	3	67.1627	-20.3043	246	-0.3
NA	NA	NA	0	2012	3	67.0807	-20.4442	233	1.6
NA	NA	NA	0	2012	3	66.9335	-20.5023	270	1.2
NA	NA	NA	0	2012	3	67.0335	-20.2887	273	-0.4
NA	NA	NA	0	2012	3	67.1003	-19.9333	284	-0.5
NA	NA	NA	0	2012	3	67.2697	-19.8133	287	-0.7
NA	NA	NA	0	2012	3	67.1625	-19.4147	449	-0.4
NA	NA	NA	0	2012	3	66.995	-18.8472	221	1.7
NA	NA	NA	0	2012	3	67.191	-18.4635	410	-0.3
NA	NA	NA	0	2012	3	67.0683	-18.3795	162	2.4
NA	NA	NA	0	2012	3	66.5633	-18.5618	222	3.3
NA	NA	NA	0	2012	3	66.3987	-18.4403	134	3.1
NA	NA	NA	0	2012	3	66.3012	-18.3998	174	2.6
NA	NA	NA	0	2012	3	66.1857	-19.166	86	3
NA	NA	NA	0	2012	3	66.2465	-19.6132	193	3
NA	NA	NA	0	2012	3	66.3217	-19.7808	186	3.5
NA	NA	NA	0	2012	3	66.3593	-19.6165	217	3.5
NA	NA	NA	0	2012	3	66.3342	-19.3862	191	3.6
NA	NA	NA	0	2012	3	66.3333	-19.0505	218	3.5
NA	NA	NA	0	2012	3	66.3683	-18.8283	412	0
NA	NA	NA	0	2012	3	66.4192	-18.3683	101	2.8
NA	NA	NA	0	2012	3	66.4527	-18.1207	71	2.3
NA	NA	NA	0	2012	3	65.966	-18.2698	101	2.7
NA	NA	NA	0	2012	3	66.0835	-18.3587	107	2.4
NA	NA	NA	0	2012	3	66.4153	-20.8	177	3.8
NA	NA	NA	0	2012	3	66.4867	-21.0365	170	4.1
NA	NA	NA	0	2012	3	66.4112	-21.2542	190	3.9
NA	NA	NA	0	2012	3	66.4	-21.4077	113	3.9
NA	NA	NA	0	2012	3	66.2837	-21.2737	76	3.9
NA	NA	NA	0	2012	3	66.2753	-21.0507	140	3.9
NA	NA	NA	0	2012	3	66.1465	-21.2515	84	2.8
NA	NA	NA	0	2012	3	65.9368	-21.0258	215	3.8
NA	NA	NA	0	2012	3	65.6607	-21.3887	148	3.6
NA	NA	NA	0	2012	3	65.3862	-21.1518	53	3.3
NA	NA	NA	0	2012	3	65.4048	-20.9967	74	3.5
NA	NA	NA	0	2012	3	65.7345	-20.5228	67	2.9
NA	NA	NA	0	2012	3	65.913	-20.5335	124	3.4
NA	NA	NA	0	2012	3	65.9817	-20.74	117	3.9
NA	NA	NA	0	2012	3	66.1905	-20.6353	210	4
NA	NA	NA	0	2012	3	66.5883	-20.4278	275	3.8
NA	NA	NA	0	2012	3	66.568	-20.2122	82	4.1
NA	NA	NA	0	2012	3	66.6668	-20.2777	271	4.2
NA	NA	NA	0	2012	3	66.6485	-20.0017	121	4.1
NA	NA	NA	0	2012	3	66.7472	-19.9632	230	1.2
NA	NA	NA	0	2012	3	66.776	-19.6247	204	3.2
NA	NA	NA	0	2012	3	66.502	-19.4028	299	1.1
NA	NA	NA	0	2012	3	66.587	-19.6752	213	4.1
NA	NA	NA	0	2012	3	66.6533	-19.802	144	4.1
NA	NA	NA	0	2012	3	66.6205	-19.2723	292	2.1
NA	NA	NA	0	2012	3	66.753	-19.3602	320	1.2
NA	NA	NA	0	2012	3	67.006	-18.8053	184	1.9
NA	NA	NA	0	2012	3	67.0617	-18.5058	148	3
NA	NA	NA	0	2012	3	66.9783	-18.476	164	2.3
NA	NA	NA	0	2012	3	66.8417	-18.5565	365	0.6
NA	NA	NA	0	2012	3	66.8172	-18.463	239	2.4
NA	NA	NA	0	2012	3	66.6203	-18.2433	114	3
NA	NA	NA	0	2012	3	66.649	-18.1443	196	3.2
NA	NA	NA	0	2012	3	66.9097	-18.0018	415	0
NA	NA	NA	0	2012	3	66.7427	-18.272	242	3.3
NA	NA	NA	0	2012	3	66.7473	-18.403	245	3.3
NA	NA	NA	0	2012	3	66.6492	-18.4167	184	3.5
NA	NA	NA	0	2012	10	64.5197	-11.9875	378	2
NA	NA	NA	0	2012	10	64.5742	-11.475	436	0.1
NA	NA	NA	0	2012	10	64.8015	-11.6788	287	0.8
NA	NA	NA	0	2012	10	64.8323	-10.9713	433	-0.2
NA	NA	NA	0	2012	10	65.0328	-11.169	590	-0.5
NA	NA	NA	0	2012	10	64.9503	-11.4742	408	0.3
NA	NA	NA	0	2012	10	65.0872	-11.506	290	2.1
NA	NA	NA	0	2012	10	65.1615	-11.2575	577	-0.4
NA	NA	NA	0	2012	10	65.48	-10.7347	857	-0.5
NA	NA	NA	0	2012	10	65.6068	-10.199	825	-0.6
NA	NA	NA	0	2012	10	65.1215	-9.682	758	-0.5
NA	NA	NA	0	2012	10	64.5725	-10.4637	475	-0.3
NA	NA	NA	0	2012	10	64.2197	-9.6385	802	-0.5
NA	NA	NA	0	2012	10	64.0277	-9.66017	735	-0.5
NA	NA	NA	0	2012	10	64.0258	-9.80917	715	-0.5
NA	NA	NA	0	2012	10	63.9643	-10.1858	578	-0.4
NA	NA	NA	0	2012	10	63.4713	-11.6988	380	4
NA	NA	NA	0	2012	10	63.1673	-12.2098	417	2.1
NA	NA	NA	0	2012	10	63.012	-12.809	555	2.8
NA	NA	NA	0	2012	10	63.1868	-13.0007	617	3
NA	NA	NA	0	2012	10	63.2168	-13.246	746	2.4
NA	NA	NA	0	2012	10	63.3195	-12.9945	616	3.1
NA	NA	NA	0	2012	10	63.4328	-12.7532	530	3.2
NA	NA	NA	0	2012	10	63.6548	-12.6825	522	2.1
NA	NA	NA	0	2012	10	63.7543	-12.6672	536	2.1
NA	NA	NA	0	2012	10	63.884	-12.6205	517	3.5
NA	NA	NA	0	2012	10	63.8682	-12.3963	455	3.5
NA	NA	NA	0	2012	10	63.785	-12.2503	405	4.2
NA	NA	NA	0	2012	10	63.8558	-11.8698	374	4.2
NA	NA	NA	0	2012	10	63.935	-11.5497	308	4
NA	NA	NA	0	2012	10	63.9153	-11.3343	367	4
NA	NA	NA	0	2012	10	64.1568	-11.296	325	5.5
NA	NA	NA	0	2012	10	64.243	-11.1328	335	0.7
NA	NA	NA	0	2012	10	64.2585	-11.6908	350	1.3
NA	NA	NA	0	2012	10	64.2868	-12.35	457	2.1
NA	NA	NA	0	2012	10	64.1197	-12.5488	519	4.5
NA	NA	NA	0	2012	10	64.215	-12.7113	388	2.9
NA	NA	NA	0	2012	10	64.3355	-12.8043	154	6.6
NA	NA	NA	0	2012	10	64.1363	-13.2435	131	8.1
NA	NA	NA	0	2012	10	64.0765	-12.7548	574	2.8
NA	NA	NA	0	2012	10	63.9617	-12.8972	650	3.3
NA	NA	NA	0	2012	11	63.9643	-13.0367	693	2
NA	NA	NA	0	2012	11	63.8478	-13.2448	827	4.5
NA	NA	NA	0	2012	11	63.7568	-13.3115	873	4.3
NA	NA	NA	0	2012	11	63.6508	-13.3805	899	3.9
NA	NA	NA	0	2012	11	63.8898	-13.7787	231	7.7
NA	NA	NA	0	2012	11	63.7778	-14.1782	263	7.8
125	3	0	3	2016	11	63.1227	-20.1657	413	6.8
NA	NA	NA	0	2012	11	63.5538	-15.1268	261	8.6
NA	NA	NA	0	2012	11	63.4443	-15.839	220	8.6
NA	NA	NA	0	2012	11	63.2925	-16.8167	540	6.2
NA	NA	NA	0	2012	11	63.2907	-17.0822	214	8.7
NA	NA	NA	0	2012	11	63.1748	-17.7702	554	7
NA	NA	NA	0	2012	11	63.1743	-18.0468	554	7.1
NA	NA	NA	0	2012	11	63.2182	-18.4922	184	8.4
NA	NA	NA	0	2012	11	63.2692	-19.8235	588	6.4
NA	NA	NA	0	2012	11	63.2393	-19.9325	515	6.7
NA	NA	NA	0	2012	11	63.119	-20.169	406	8
NA	NA	NA	0	2012	11	62.9827	-20.137	827	5.5
125	3	0	3	2014	10	64.2472	-26.8932	415	7.1
125	25	68	93	2014	10	63.0188	-24.4393	415	7.4
125	65	30	95	2021	3	63.3283	-19.7847	256	7.3
NA	NA	NA	0	2012	11	63.0165	-22.2248	732	6.4
NA	NA	NA	0	2012	11	63.0353	-22.5562	589	7.2
NA	NA	NA	0	2012	11	63.1228	-22.7532	519	7.6
125	4	0	4	2018	3	63.263	-23.9382	258	5.8
125	11	0	11	2020	10	64.243	-26.8972	416	6.7
NA	NA	NA	0	2012	11	62.9982	-23.7552	605	7.1
NA	NA	NA	0	2012	11	62.8887	-23.951	621	6.6
125	1	0	1	2017	10	64.2433	-26.8943	419	6.6
NA	NA	NA	0	2012	11	62.851	-24.3907	660	6.7
NA	NA	NA	0	2012	11	62.6857	-24.548	740	6.1
NA	NA	NA	0	2012	11	62.8012	-24.7888	465	7.6
NA	NA	NA	0	2012	11	62.6828	-24.9797	441	7.6
NA	NA	NA	0	2012	11	62.5635	-25.1938	683	6.1
NA	NA	NA	0	2012	11	62.4507	-25.4892	656	6.5
NA	NA	NA	0	2012	11	62.243	-25.7463	780	6.3
125	26	0	26	2014	10	63.1113	-20.3445	424	7.2
125	32	0	32	2014	10	63.6353	-26.141	433	7.1
NA	NA	NA	0	2012	11	63.0855	-25.408	815	5.6
125	1	0	1	2020	10	65.836	-27.0257	434	3.8
125	4	0	4	2016	10	64.24	-26.9062	435	6.8
125	1	0	1	2012	3	63.5717	-15.0433	267	7.7
NA	NA	NA	0	2012	11	63.3348	-24.3537	189	8.1
NA	NA	NA	0	2012	9	64.1807	-22.1713	41	9.4
NA	NA	NA	0	2012	9	64.3852	-22.8225	81	8.4
NA	NA	NA	0	2012	9	64.6352	-22.7682	53	9.1
NA	NA	NA	0	2012	9	64.4475	-23.07	121	8
NA	NA	NA	0	2012	9	64.205	-23.6578	114	8
NA	NA	NA	0	2012	9	63.9717	-23.4095	125	NA
NA	NA	NA	0	2012	9	63.938	-22.9138	97	8.6
NA	NA	NA	0	2012	9	63.801	-23.6357	149	8.1
NA	NA	NA	0	2012	9	63.843	-24.2967	276	7.6
NA	NA	NA	0	2012	9	63.909	-24.248	312	7.5
NA	NA	NA	0	2012	9	64.2383	-24.5143	213	7.2
NA	NA	NA	0	2012	9	64.1308	-24.6535	225	7.2
NA	NA	NA	0	2012	9	63.98	-25.225	228	7.3
NA	NA	NA	0	2012	9	64.0153	-25.4975	182	7.2
NA	NA	NA	0	2012	9	63.8515	-25.6355	224	7.2
NA	NA	NA	0	2012	9	63.8918	-26.353	268	7.2
NA	NA	NA	0	2012	9	64.015	-26.7205	423	6.8
NA	NA	NA	0	2012	9	64.4587	-26.2697	277	7
NA	NA	NA	0	2012	9	64.2053	-25.275	259	7.2
NA	NA	NA	0	2012	9	64.5998	-24.6513	274	6.8
NA	NA	NA	0	2012	9	64.666	-24.2348	110	7.6
NA	NA	NA	0	2012	9	64.9693	-23.9658	241	7.3
NA	NA	NA	0	2012	9	65.1313	-23.8617	100	8.6
NA	NA	NA	0	2012	9	65.2053	-23.278	142	8.3
NA	NA	NA	0	2012	9	65.343	-23.5065	53	9.4
NA	NA	NA	0	2012	9	65.2517	-23.5182	56	9.2
NA	NA	NA	0	2012	9	65.3105	-24.3323	80	8.4
NA	NA	NA	0	2012	9	65.2407	-24.842	88	8.6
NA	NA	NA	0	2012	9	65.1527	-25.0182	119	7.8
NA	NA	NA	0	2012	9	64.9278	-25.5492	171	7
NA	NA	NA	0	2012	9	64.6967	-25.824	217	6.7
NA	NA	NA	0	2012	9	64.7657	-26.4467	195	6.8
NA	NA	NA	0	2012	9	64.953	-26.7612	210	6.8
NA	NA	NA	0	2012	9	65.1473	-26.5208	159	7
NA	NA	NA	0	2012	9	65.3712	-26.9953	260	6.7
NA	NA	NA	0	2012	9	65.6563	-26.5973	160	6.8
NA	NA	NA	0	2012	9	65.4232	-26.4292	154	7
NA	NA	NA	0	2012	9	65.218	-25.988	143	7.5
NA	NA	NA	0	2012	9	65.2907	-25.9262	136	7.3
NA	NA	NA	0	2012	9	65.614	-25.0077	74	8.4
NA	NA	NA	0	2012	9	65.6155	-24.845	60	8.9
NA	NA	NA	0	2012	9	65.735	-25.3067	136	7.3
NA	NA	NA	0	2012	9	65.8418	-25.7765	213	6.8
NA	NA	NA	0	2012	9	65.8117	-26.0133	217	6.8
NA	NA	NA	0	2012	9	66.0245	-26.2673	213	6.8
NA	NA	NA	0	2012	9	66.1777	-25.9265	274	6.8
NA	NA	NA	0	2012	9	66.2617	-25.1338	128	7
NA	NA	NA	0	2012	9	66.4967	-24.7647	111	6.8
NA	NA	NA	0	2012	9	66.678	-24.3408	141	6.8
NA	NA	NA	0	2012	9	66.8593	-24.6155	210	6.5
NA	NA	NA	0	2012	9	67.0058	-23.9697	256	6.5
NA	NA	NA	0	2012	9	67.0083	-23.761	210	6.7
NA	NA	NA	0	2012	9	67.0628	-23.5245	228	6.1
NA	NA	NA	0	2012	9	66.9413	-23.4848	220	2.5
NA	NA	NA	0	2012	9	67.0972	-23.0003	254	4
NA	NA	NA	0	2012	9	66.9333	-22.4678	171	7
NA	NA	NA	0	2012	9	66.8757	-22.6025	143	7.2
NA	NA	NA	0	2012	9	66.7487	-23.229	116	7
NA	NA	NA	0	2012	9	66.3817	-24.0637	115	7.3
NA	NA	NA	0	2012	9	66.207	-23.85	47	8.4
NA	NA	NA	0	2012	9	66.1182	-24.2045	56	8.4
NA	NA	NA	0	2012	9	65.9408	-24.0433	37	8.9
NA	NA	NA	0	2012	9	65.789	-23.8127	86	4.6
NA	NA	NA	0	2012	9	66.1562	-22.9933	122	7.3
NA	NA	NA	0	2012	9	66.0857	-22.73	83	7.8
NA	NA	NA	0	2012	9	66.0345	-22.5228	75	7.8
NA	NA	NA	0	2012	9	66.277	-22.8118	96	7.2
NA	NA	NA	0	2012	9	66.2727	-23.1893	57	7.8
NA	NA	NA	0	2012	9	66.5823	-22.9763	64	7.5
NA	NA	NA	0	2012	9	66.6042	-21.516	114	6.8
NA	NA	NA	0	2012	9	67.112	-22.0397	218	4.4
NA	NA	NA	0	2012	9	67.0557	-21.5267	223	4
NA	NA	NA	0	2012	9	67.0753	-21.1845	172	4.8
NA	NA	NA	0	2012	9	66.8857	-21.1677	128	6.7
NA	NA	NA	0	2012	9	66.9838	-20.8127	191	4.6
NA	NA	NA	0	2012	9	67.0372	-20.5623	228	5.9
NA	NA	NA	0	2012	9	67.3075	-20.6878	332	-0.3
NA	NA	NA	0	2012	9	67.1145	-19.9063	284	1.2
NA	NA	NA	0	2012	9	67.1215	-19.5285	372	-0.3
NA	NA	NA	0	2012	9	67.0333	-18.7783	187	3
NA	NA	NA	0	2012	9	66.6947	-19.2193	310	2.2
NA	NA	NA	0	2012	9	66.692	-19.7363	153	6.5
NA	NA	NA	0	2012	9	66.6085	-20.3252	232	5.9
NA	NA	NA	0	2012	9	66.442	-20.801	182	6.7
NA	NA	NA	0	2012	9	66.2512	-20.6417	192	6.5
NA	NA	NA	0	2012	9	66.1317	-21.0313	156	6.7
NA	NA	NA	0	2012	9	65.941	-21.0205	221	6.7
NA	NA	NA	0	2012	9	65.6642	-21.3728	152	6.4
NA	NA	NA	0	2012	9	65.6673	-21.5395	131	6.4
NA	NA	NA	0	2012	9	65.426	-21.1405	69	7
NA	NA	NA	0	2012	9	65.4017	-20.9972	69	6.5
NA	NA	NA	0	2012	9	65.793	-20.5152	100	6.8
NA	NA	NA	0	2012	10	65.5953	-21.0745	134	6.4
NA	NA	NA	0	2012	10	65.9363	-20.5672	130	6.7
NA	NA	NA	0	2012	10	65.9955	-19.8248	115	6.7
NA	NA	NA	0	2012	10	65.9085	-19.506	109	6.4
NA	NA	NA	0	2012	10	66.3693	-19.7612	198	5.6
NA	NA	NA	0	2012	10	66.3832	-19.0708	190	5.9
NA	NA	NA	0	2012	10	66.5592	-18.5647	222	4.9
NA	NA	NA	0	2012	10	66.3908	-18.4493	141	NA
NA	NA	NA	0	2012	10	66.0532	-18.4825	103	6.5
NA	NA	NA	0	2012	10	66.399	-18.2452	77	6.8
NA	NA	NA	0	2012	10	66.651	-18.16	199	5.7
NA	NA	NA	0	2012	10	66.4495	-17.5427	270	5.7
NA	NA	NA	0	2012	10	66.2993	-17.502	227	6
NA	NA	NA	0	2012	10	66.152	-17.5277	182	6
NA	NA	NA	0	2012	10	66.1007	-17.7335	126	6.4
NA	NA	NA	0	2012	10	66.3042	-16.6912	197	5.7
NA	NA	NA	0	2012	10	66.304	-16.5507	51	6.7
NA	NA	NA	0	2012	10	66.377	-16.7257	194	5.6
NA	NA	NA	0	2012	10	66.6987	-16.8207	174	6.2
NA	NA	NA	0	2012	10	66.7765	-16.6472	140	5.9
NA	NA	NA	0	2012	10	66.7453	-17.0325	252	4.9
NA	NA	NA	0	2012	10	66.8527	-17.3002	233	4.9
NA	NA	NA	0	2012	10	67.0255	-17.4173	243	2.7
NA	NA	NA	0	2012	10	67.1173	-16.8493	369	-0.6
NA	NA	NA	0	2012	10	67.0672	-15.7563	167	5.3
NA	NA	NA	0	2012	10	66.734	-15.8097	153	6
NA	NA	NA	0	2012	10	66.4567	-15.4817	152	5.9
NA	NA	NA	0	2012	10	66.5475	-14.8027	156	5.7
NA	NA	NA	0	2012	10	66.8487	-14.9013	121	5.7
NA	NA	NA	0	2012	10	66.9417	-15.1727	139	5.6
NA	NA	NA	0	2012	10	67.0755	-14.9353	224	5.4
NA	NA	NA	0	2012	10	66.9497	-13.7617	303	0.3
NA	NA	NA	0	2012	10	66.6693	-13.0833	199	4.3
NA	NA	NA	0	2012	10	66.3817	-13.1525	197	4.6
NA	NA	NA	0	2012	10	66.2502	-13.3205	130	5.2
NA	NA	NA	0	2012	10	66.2367	-14.4292	234	5.1
NA	NA	NA	0	2012	10	66.076	-14.4178	174	5.9
NA	NA	NA	0	2012	10	65.7783	-14.6333	109	5.7
NA	NA	NA	0	2012	10	65.8455	-14.2253	144	5.6
NA	NA	NA	0	2012	10	65.622	-13.4995	124	5.9
NA	NA	NA	0	2012	10	65.6555	-13.1217	202	4.8
NA	NA	NA	0	2012	10	65.8077	-12.6222	156	4.1
NA	NA	NA	0	2012	10	66.2578	-12.2572	262	-0.1
NA	NA	NA	0	2012	10	66.0413	-12.1127	270	0.6
NA	NA	NA	0	2012	10	65.8278	-12.0393	181	3.5
NA	NA	NA	0	2012	10	65.6375	-11.5472	269	0.9
NA	NA	NA	0	2012	10	65.2937	-11.9467	216	2.8
NA	NA	NA	0	2012	10	65.0783	-12.2418	192	4
NA	NA	NA	0	2012	10	64.8438	-11.654	318	0.8
NA	NA	NA	0	2012	10	64.5345	-12.2755	215	6.2
NA	NA	NA	0	2012	10	64.6618	-12.5	148	5.6
NA	NA	NA	0	2012	10	65.064	-13.0397	143	5.9
NA	NA	NA	0	2012	10	65.3408	-13.1328	208	5.5
NA	NA	NA	0	2012	10	65.1978	-13.748	89	6.5
NA	NA	NA	0	2012	10	65.0072	-13.876	148	7.3
NA	NA	NA	0	2012	10	64.9083	-13.8968	88	7
NA	NA	NA	0	2012	10	64.5477	-13.0175	130	6.5
NA	NA	NA	0	2012	10	64.1825	-12.8078	353	6
NA	NA	NA	0	2012	10	64.0277	-13.222	294	7.3
NA	NA	NA	0	2012	10	63.9423	-13.6598	194	8.3
NA	NA	NA	0	2012	10	64.2808	-13.802	124	7.8
NA	NA	NA	0	2012	10	64.3113	-14.248	90	8.6
NA	NA	NA	0	2012	10	64.1647	-14.3637	158	8.3
NA	NA	NA	0	2012	10	63.7445	-14.7302	184	8.4
NA	NA	NA	0	2012	10	63.6642	-15.1228	112	8.9
NA	NA	NA	0	2012	10	63.5708	-15.192	147	8.9
NA	NA	NA	0	2012	10	63.418	-16.1912	135	8.1
NA	NA	NA	0	2012	10	63.7408	-16.3682	90	8.4
NA	NA	NA	0	2012	10	63.7443	-16.4327	85	8.4
NA	NA	NA	0	2012	10	63.5315	-17.1882	163	8.1
NA	NA	NA	0	2012	10	63.2613	-17.4073	181	8.1
NA	NA	NA	0	2012	10	63.3548	-18.7677	94	8.1
NA	NA	NA	0	2012	10	63.3387	-19.1635	93	8
NA	NA	NA	0	2012	10	63.3378	-19.3403	120	8.3
NA	NA	NA	0	2012	10	63.3198	-20.1102	137	8
NA	NA	NA	0	2012	10	63.2455	-20.9287	157	8
NA	NA	NA	0	2012	10	63.3233	-21.1658	157	8.1
NA	NA	NA	0	2012	10	63.3967	-21.4697	142	8.3
NA	NA	NA	0	2012	10	63.6937	-21.4255	91	8.8
NA	NA	NA	0	2012	10	63.7478	-22.2378	110	8.3
NA	NA	NA	0	2012	10	63.4835	-22.2697	243	8
125	15	0	15	2014	10	62.8537	-25.1853	440	7.1
NA	NA	NA	0	2012	10	63.3478	-23.1383	270	7.8
NA	NA	NA	0	2012	10	63.2518	-23.9885	242	7.8
125	33	0	33	2013	10	63.6527	-26.1577	440	6.9
125	20	0	20	2012	11	62.855	-25.1882	441	7.5
NA	NA	NA	0	2012	10	63.383	-25.7412	365	7.3
NA	NA	NA	0	2013	3	65.4772	-25.7078	117	5.7
NA	NA	NA	0	2013	3	65.5733	-25.7863	123	5.3
NA	NA	NA	0	2013	3	65.6528	-26.3273	198	5.7
NA	NA	NA	0	2013	3	65.5937	-26.228	169	5.9
NA	NA	NA	0	2013	3	65.5842	-26.7207	197	6.1
NA	NA	NA	0	2013	3	65.6513	-26.5968	163	6.2
NA	NA	NA	0	2013	3	65.765	-26.7067	315	6.4
NA	NA	NA	0	2013	3	65.8633	-26.7373	271	6.3
NA	NA	NA	0	2013	3	66.0045	-26.7678	378	6.2
125	25	12	37	2015	10	63.6608	-26.165	441	6.9
125	4	0	4	2020	10	65.276	-27.4358	445	6.3
125	20	0	20	2018	11	62.8587	-25.1768	445	6.8
NA	NA	NA	0	2013	11	62.8525	-24.13	669	5.9
NA	NA	NA	0	2013	11	62.8495	-24.3925	659	6.1
NA	NA	NA	0	2013	11	62.682	-24.5577	741	6.1
125	30	12	42	2016	11	63.1098	-20.4427	445	7
125	3	0	3	2016	3	63.3372	-23.1357	272	6.6
NA	NA	NA	0	2013	11	62.5633	-25.1913	680	5.6
125	1	0	1	2013	3	63.1298	-20.7417	278	7.8
NA	NA	NA	0	2013	11	62.2387	-25.7492	793	5.9
125	10	0	10	2016	11	62.6828	-24.9827	447	6.7
NA	NA	NA	0	2013	11	62.988	-25.171	640	6.2
NA	NA	NA	0	2013	11	63.0858	-25.4108	817	6
125	25	10	35	2017	10	63.6558	-26.1617	449	6.7
NA	NA	NA	0	2013	11	63.1147	-24.3107	298	7.8
NA	NA	NA	0	2013	11	63.3382	-24.3198	189	7.9
NA	NA	NA	0	2013	3	66.254	-18.3015	175	3.8
NA	NA	NA	0	2013	3	66.3347	-18.4412	181	3.6
NA	NA	NA	0	2013	3	66.401	-18.241	78	3.1
NA	NA	NA	0	2013	3	66.4413	-18.3583	96	3.6
NA	NA	NA	0	2013	3	66.4993	-18.5925	221	3.8
NA	NA	NA	0	2013	3	66.5843	-18.4015	181	3.6
NA	NA	NA	0	2013	3	66.6225	-18.2487	112	3.6
[truncated: 8,598 more rows]

## Sheet: Sheet1
passa sig það gætu leynst villur í gagnagrunni…alltaf að skoða með krítiskum huga
Allar stöðvar með sem eru "zero stöðvar" þ.e. Stöðvar sem eru EKKI með loðháfi
Species=NA	zero stations (það er engin loðháfur)
Species=125	125 er gagnagrunnsnúmerið á loðháfi
þetta eru fjölmargir dálkar sem þú þarft ekkert á að halda og getur skorið í burtu
þú er bæði með reiknaðan toghraða en getu einnig reiknað sjálf með að nota togtíma og toglengd
passa sig að við notum sjm (sjómílur) í toglengd
lárétt opnun er "hlerabil" sem þú myndir nota fyrir swept area
það þarf að leggja saman kvarnaðir+mældir+talidir=fyrir heildarfjölda á stöð
