# Supplementary material for: Environmental preferences and critical habitat for the velvet belly lanternshark (Etmopterus spinax) in Icelandic waters
Source: PLoS One. 2024 Mar 13;19(3):e0299544. doi: 10.1371/journal.pone.0299544 (PMC10936796; doi:10.1371/journal.pone.0299544)
Supplement: S2 File — (XLSX) [file pone.0299544.s002.xlsx]

## Sheet: lodhafur_2010-2021_biology_1011
tegund_nr	ar	lengd	fjoldi	thyngd	slaegt	kyn_nr	kynthroski_nr	kastad_breidd	kastad_lengd	botndypi_kastad	botndypi_hift	botnhiti
125	2014	18	1	NA	NA	2	1	64.5647	-28.0553	995	1008	4.9
125	2014	NA	NA	0	NA	NA	NA	64.5647	-28.0553	995	1008	4.9
125	2014	NA	NA	0	NA	NA	NA	64.5647	-28.0553	995	1008	4.9
125	2015	44	1	326	254	1	1	65.6753	-27.5172	604	656	6.3
125	2015	46	1	374	287	2	1	65.6753	-27.5172	604	656	6.3
125	2015	47	1	392	304	1	2	65.6753	-27.5172	604	656	6.3
125	2015	55	1	598	449	2	4	65.6753	-27.5172	604	656	6.3
125	2015	NA	NA	0	NA	NA	NA	65.6753	-27.5172	604	656	6.3
125	2015	NA	NA	0	NA	NA	NA	65.6753	-27.5172	604	656	6.3
125	2011	43	1	310	240	1	2	65.6783	-27.4883	611	650	5.6
125	2011	44	1	362	278	2	1	65.6783	-27.4883	611	650	5.6
125	2011	44	1	365	287	2	1	65.6783	-27.4883	611	650	5.6
125	2011	47	1	430	330	2	1	65.6783	-27.4883	611	650	5.6
125	2011	NA	NA	0	NA	NA	NA	65.6783	-27.4883	611	650	5.6
125	2011	NA	NA	0	NA	NA	NA	65.6783	-27.4883	611	650	5.6
125	2012	43	1	NA	NA	1	NA	65.3083	-27.4938	508	578	6.6
125	2012	50	1	512	399	1	3	65.3083	-27.4938	508	578	6.6
125	2012	50	1	NA	NA	1	NA	65.3083	-27.4938	508	578	6.6
125	2012	51	1	569.9	411	1	3	65.3083	-27.4938	508	578	6.6
125	2012	52	1	630	463	1	3	65.3083	-27.4938	508	578	6.6
125	2012	52	1	501	373	1	3	65.3083	-27.4938	508	578	6.6
125	2012	52	2	NA	NA	1	NA	65.3083	-27.4938	508	578	6.6
125	2012	54	1	633	463	1	3	65.3083	-27.4938	508	578	6.6
125	2012	NA	1	NA	NA	NA	NA	65.3083	-27.4938	508	578	6.6
125	2012	NA	NA	0	NA	NA	NA	65.3083	-27.4938	508	578	6.6
125	2012	NA	NA	0	NA	NA	NA	65.3083	-27.4938	508	578	6.6
125	2010	45	1	448	342	2	1	65.6468	-27.634	667	612	7.3
125	2010	54	1	672	518	2	1	65.6468	-27.634	667	612	7.3
125	2010	57	1	731	534	2	2	65.6468	-27.634	667	612	7.3
125	2010	NA	NA	0	NA	NA	NA	65.6468	-27.634	667	612	7.3
125	2010	NA	NA	0	NA	NA	NA	65.6468	-27.634	667	612	7.3
125	2014	50	1	460	355	1	3	65.2832	-27.4505	470	582	6.1
125	2014	51	1	530	400	1	3	65.2832	-27.4505	470	582	6.1
125	2014	53	1	605	445	2	2	65.2832	-27.4505	470	582	6.1
125	2014	53	1	590	450	1	3	65.2832	-27.4505	470	582	6.1
125	2014	NA	NA	0	NA	NA	NA	65.2832	-27.4505	470	582	6.1
125	2014	NA	NA	0	NA	NA	NA	65.2832	-27.4505	470	582	6.1
125	2013	41	1	NA	NA	2	NA	65.2888	-27.4552	465	577	6.9
125	2013	53	2	NA	NA	1	NA	65.2888	-27.4552	465	577	6.9
125	2013	53	1	NA	NA	2	NA	65.2888	-27.4552	465	577	6.9
125	2013	NA	NA	0	NA	NA	NA	65.2888	-27.4552	465	577	6.9
125	2013	NA	NA	0	NA	NA	NA	65.2888	-27.4552	465	577	6.9
125	2014	52	1	525	400	1	3	65.6455	-27.632	686	631	3.4
125	2014	55	1	840	585	2	22	65.6455	-27.632	686	631	3.4
125	2014	62	1	1260	785	2	22	65.6455	-27.632	686	631	3.4
125	2014	NA	NA	0	NA	NA	NA	65.6455	-27.632	686	631	3.4
125	2014	NA	NA	0	NA	NA	NA	65.6455	-27.632	686	631	3.4
125	2017	49	1	429	327	2	1	65.2875	-27.4573	470	566	6.2
125	2017	53	1	503	384	2	1	65.2875	-27.4573	470	566	6.2
125	2017	NA	NA	0	NA	NA	NA	65.2875	-27.4573	470	566	6.2
125	2017	NA	NA	0	NA	NA	NA	65.2875	-27.4573	470	566	6.2
125	2011	53	1	596	439	1	1	65.2888	-27.4483	460	550	6.9
125	2011	54	1	666	483	1	1	65.2888	-27.4483	460	550	6.9
125	2011	55	1	606	440	1	1	65.2888	-27.4483	460	550	6.9
125	2011	NA	NA	0	NA	NA	NA	65.2888	-27.4483	460	550	6.9
125	2011	NA	NA	0	NA	NA	NA	65.2888	-27.4483	460	550	6.9
125	2016	48	1	NA	NA	2	NA	65.29	-27.4567	468	565	6.4
125	2016	50	1	497	382	1	3	65.29	-27.4567	468	565	6.4
125	2016	50	1	NA	NA	1	NA	65.29	-27.4567	468	565	6.4
125	2016	51	1	NA	NA	1	NA	65.29	-27.4567	468	565	6.4
125	2016	52	1	NA	NA	1	NA	65.29	-27.4567	468	565	6.4
125	2016	53	1	639	507	1	4	65.29	-27.4567	468	565	6.4
125	2016	53	1	NA	NA	1	NA	65.29	-27.4567	468	565	6.4
125	2016	54	1	NA	NA	1	NA	65.29	-27.4567	468	565	6.4
125	2016	55	1	718	517	1	4	65.29	-27.4567	468	565	6.4
125	2016	56	1	NA	NA	1	NA	65.29	-27.4567	468	565	6.4
125	2016	57	1	966	746	2	2	65.29	-27.4567	468	565	6.4
125	2016	66	1	1317	939	2	4	65.29	-27.4567	468	565	6.4
125	2016	NA	NA	0	NA	NA	NA	65.29	-27.4567	468	565	6.4
125	2016	NA	NA	0	NA	NA	NA	65.29	-27.4567	468	565	6.4
125	2015	45	1	NA	NA	1	NA	65.2865	-27.4452	452	543	6.5
125	2015	49	1	464	354	1	3	65.2865	-27.4452	452	543	6.5
125	2015	49	1	554	426	1	3	65.2865	-27.4452	452	543	6.5
125	2015	49	1	NA	NA	1	NA	65.2865	-27.4452	452	543	6.5
125	2015	50	1	590	474	1	3	65.2865	-27.4452	452	543	6.5
125	2015	50	1	NA	NA	2	NA	65.2865	-27.4452	452	543	6.5
125	2015	50	2	NA	NA	1	NA	65.2865	-27.4452	452	543	6.5
125	2015	51	1	464	356	1	3	65.2865	-27.4452	452	543	6.5
125	2015	54	1	NA	NA	1	NA	65.2865	-27.4452	452	543	6.5
125	2015	55	1	NA	NA	1	NA	65.2865	-27.4452	452	543	6.5
125	2015	57	1	748	562.9	1	3	65.2865	-27.4452	452	543	6.5
125	2015	NA	NA	0	NA	NA	NA	65.2865	-27.4452	452	543	6.5
125	2015	NA	NA	0	NA	NA	NA	65.2865	-27.4452	452	543	6.5
125	2018	48	1	NA	NA	1	NA	65.2815	-27.4488	459	536	6.3
125	2018	48	1	415	320	1	2	65.2815	-27.4488	459	536	6.3
125	2018	49	1	NA	NA	1	NA	65.2815	-27.4488	459	536	6.3
125	2018	51	1	617	455	1	2	65.2815	-27.4488	459	536	6.3
125	2018	51	1	532	396	1	2	65.2815	-27.4488	459	536	6.3
125	2018	52	1	NA	NA	1	NA	65.2815	-27.4488	459	536	6.3
125	2018	53	1	516	377	1	2	65.2815	-27.4488	459	536	6.3
125	2018	54	2	NA	NA	1	NA	65.2815	-27.4488	459	536	6.3
125	2018	59	1	943	574	2	22	65.2815	-27.4488	459	536	6.3
125	2018	NA	NA	0	NA	NA	NA	65.2815	-27.4488	459	536	6.3
125	2018	NA	NA	0	NA	NA	NA	65.2815	-27.4488	459	536	6.3
125	2021	40	1	236	190	1	1	65.2792	-27.4362	461	544	6.5
125	2021	49	1	517	390	1	2	65.2792	-27.4362	461	544	6.5
125	2021	50	1	442	339	1	2	65.2792	-27.4362	461	544	6.5
125	2021	53	1	641	481	1	2	65.2792	-27.4362	461	544	6.5
125	2019	43	1	NA	NA	1	NA	65.2783	-27.4397	463	540	6.6
125	2019	46	1	369	283	1	2	65.2783	-27.4397	463	540	6.6
125	2019	48	1	NA	NA	1	NA	65.2783	-27.4397	463	540	6.6
125	2019	49	1	509	410	1	2	65.2783	-27.4397	463	540	6.6
125	2019	49	1	475	359	1	2	65.2783	-27.4397	463	540	6.6
125	2019	49	1	NA	NA	1	NA	65.2783	-27.4397	463	540	6.6
125	2019	51	1	514	408	1	2	65.2783	-27.4397	463	540	6.6
125	2019	51	2	NA	NA	1	NA	65.2783	-27.4397	463	540	6.6
125	2019	52	1	613	455	1	2	65.2783	-27.4397	463	540	6.6
125	2019	52	1	NA	NA	1	NA	65.2783	-27.4397	463	540	6.6
125	2019	54	1	NA	NA	1	NA	65.2783	-27.4397	463	540	6.6
125	2019	55	1	NA	NA	1	NA	65.2783	-27.4397	463	540	6.6
125	2019	62	1	NA	NA	2	NA	65.2783	-27.4397	463	540	6.6
125	2019	NA	NA	0	NA	NA	NA	65.2783	-27.4397	463	540	6.6
125	2019	NA	NA	0	NA	NA	NA	65.2783	-27.4397	463	540	6.6
125	2020	50	1	480	368	1	3	65.276	-27.4358	445	522	6.3
125	2020	50	1	534	392	1	3	65.276	-27.4358	445	522	6.3
125	2020	52	1	547	410	1	3	65.276	-27.4358	445	522	6.3
125	2020	52	1	519	401	1	3	65.276	-27.4358	445	522	6.3
125	2020	NA	NA	0	NA	NA	NA	65.276	-27.4358	445	522	6.3
125	2020	NA	NA	0	NA	NA	NA	65.276	-27.4358	445	522	6.3
125	2015	38	1	206	157	2	1	65.7315	-27.3968	555	589	6.2
125	2015	NA	NA	0	NA	NA	NA	65.7315	-27.3968	555	589	6.2
125	2015	NA	NA	0	NA	NA	NA	65.7315	-27.3968	555	589	6.2
125	2010	36	1	NA	NA	1	NA	65.2783	-27.4317	441	515	7.6
125	2010	42	1	NA	NA	1	NA	65.2783	-27.4317	441	515	7.6
125	2010	44	2	NA	NA	1	NA	65.2783	-27.4317	441	515	7.6
125	2010	45	1	NA	NA	2	NA	65.2783	-27.4317	441	515	7.6
125	2010	46	2	NA	NA	1	NA	65.2783	-27.4317	441	515	7.6
125	2010	47	1	NA	NA	1	NA	65.2783	-27.4317	441	515	7.6
125	2010	49	1	520	338	2	2	65.2783	-27.4317	441	515	7.6
125	2010	49	1	NA	NA	1	NA	65.2783	-27.4317	441	515	7.6
125	2010	50	3	NA	NA	1	NA	65.2783	-27.4317	441	515	7.6
125	2010	51	1	606	436	1	4	65.2783	-27.4317	441	515	7.6
125	2010	51	1	NA	NA	1	NA	65.2783	-27.4317	441	515	7.6
125	2010	53	1	593	444	1	4	65.2783	-27.4317	441	515	7.6
125	2010	54	2	NA	NA	1	NA	65.2783	-27.4317	441	515	7.6
125	2010	54	1	NA	NA	2	NA	65.2783	-27.4317	441	515	7.6
125	2010	57	1	NA	NA	1	NA	65.2783	-27.4317	441	515	7.6
125	2010	57	1	NA	NA	2	NA	65.2783	-27.4317	441	515	7.6
125	2010	58	1	757	570.9	2	2	65.2783	-27.4317	441	515	7.6
125	2010	59	1	NA	NA	2	NA	65.2783	-27.4317	441	515	7.6
125	2010	60	1	759	696.9	2	22	65.2783	-27.4317	441	515	7.6
125	2010	64	1	NA	NA	2	NA	65.2783	-27.4317	441	515	7.6
125	2010	NA	NA	0	NA	NA	NA	65.2783	-27.4317	441	515	7.6
125	2010	NA	NA	0	NA	NA	NA	65.2783	-27.4317	441	515	7.6
125	2012	50	1	485	371	2	1	65.7358	-27.3893	561	595	6.2
125	2012	NA	NA	0	NA	NA	NA	65.7358	-27.3893	561	595	6.2
125	2012	NA	NA	0	NA	NA	NA	65.7358	-27.3893	561	595	6.2
125	2013	51	1	502	374	2	1	65.7365	-27.3767	560	590	6.7
125	2013	NA	NA	0	NA	NA	NA	65.7365	-27.3767	560	590	6.7
125	2013	NA	NA	0	NA	NA	NA	65.7365	-27.3767	560	590	6.7
125	2019	48	1	442	340	2	2	64.835	-27.4542	571	571	6.7
125	2019	50	1	460	342	1	2	64.835	-27.4542	571	571	6.7
125	2019	51	1	502	355	1	2	64.835	-27.4542	571	571	6.7
125	2019	51	1	567	405	1	2	64.835	-27.4542	571	571	6.7
125	2019	54	1	670	504	2	2	64.835	-27.4542	571	571	6.7
125	2019	NA	NA	0	NA	NA	NA	64.835	-27.4542	571	571	6.7
125	2019	NA	NA	0	NA	NA	NA	64.835	-27.4542	571	571	6.7
125	2010	45	1	NA	NA	2	NA	64.8457	-27.44	594	545	7.4
125	2010	46	1	NA	NA	1	NA	64.8457	-27.44	594	545	7.4
125	2010	50	1	600	428	1	3	64.8457	-27.44	594	545	7.4
125	2010	50	2	NA	NA	1	NA	64.8457	-27.44	594	545	7.4
125	2010	51	2	NA	NA	1	NA	64.8457	-27.44	594	545	7.4
125	2010	52	3	NA	NA	1	NA	64.8457	-27.44	594	545	7.4
125	2010	53	1	549	415	1	3	64.8457	-27.44	594	545	7.4
125	2010	53	1	588	450	1	3	64.8457	-27.44	594	545	7.4
125	2010	54	1	595	NA	1	3	64.8457	-27.44	594	545	7.4
125	2010	55	2	NA	NA	1	NA	64.8457	-27.44	594	545	7.4
125	2010	57	1	863	600	2	2	64.8457	-27.44	594	545	7.4
125	2010	57	1	NA	NA	1	NA	64.8457	-27.44	594	545	7.4
125	2010	64	1	NA	NA	2	NA	64.8457	-27.44	594	545	7.4
125	2010	NA	NA	0	NA	NA	NA	64.8457	-27.44	594	545	7.4
125	2010	NA	NA	0	NA	NA	NA	64.8457	-27.44	594	545	7.4
125	2016	53	1	508	NA	1	4	64.8492	-27.4538	566	554	6.6
125	2016	NA	NA	0	NA	NA	NA	64.8492	-27.4538	566	554	6.6
125	2016	NA	NA	0	NA	NA	NA	64.8492	-27.4538	566	554	6.6
125	2017	50	1	441	335	1	3	64.8953	-27.485	565	564	6.4
125	2017	53	1	NA	NA	1	NA	64.8953	-27.485	565	564	6.4
125	2017	61	1	1010	714	2	2	64.8953	-27.485	565	564	6.4
125	2017	NA	NA	0	NA	NA	NA	64.8953	-27.485	565	564	6.4
125	2017	NA	NA	0	NA	NA	NA	64.8953	-27.485	565	564	6.4
125	2021	55	1	687	495	1	4	64.9017	-27.4755	566	566	6.4
125	2015	48	1	449	331	1	3	64.9013	-27.4717	541	547	6.5
125	2015	50	1	455	347.9	1	3	64.9013	-27.4717	541	547	6.5
125	2015	50	1	505	378	1	3	64.9013	-27.4717	541	547	6.5
125	2015	52	1	568.9	423	1	3	64.9013	-27.4717	541	547	6.5
125	2015	52	1	NA	NA	1	NA	64.9013	-27.4717	541	547	6.5
125	2015	55	1	NA	NA	1	NA	64.9013	-27.4717	541	547	6.5
125	2015	NA	NA	0	NA	NA	NA	64.9013	-27.4717	541	547	6.5
125	2015	NA	NA	0	NA	NA	NA	64.9013	-27.4717	541	547	6.5
125	2011	51	1	365	290	1	2	64.9028	-27.4765	552	555	6.8
125	2011	NA	NA	0	NA	NA	NA	64.9028	-27.4765	552	555	6.8
125	2011	NA	NA	0	NA	NA	NA	64.9028	-27.4765	552	555	6.8
125	2013	50	1	528	415	1	3	64.8985	-27.4702	550	559	6.9
125	2013	52	1	NA	NA	1	NA	64.8985	-27.4702	550	559	6.9
125	2013	52	1	607	446	1	3	64.8985	-27.4702	550	559	6.9
125	2013	52	1	626	450	1	3	64.8985	-27.4702	550	559	6.9
125	2013	53	1	NA	NA	1	NA	64.8985	-27.4702	550	559	6.9
125	2013	54	1	NA	NA	1	NA	64.8985	-27.4702	550	559	6.9
125	2013	54	1	646	471	1	3	64.8985	-27.4702	550	559	6.9
125	2013	NA	NA	0	NA	NA	NA	64.8985	-27.4702	550	559	6.9
125	2013	NA	NA	0	NA	NA	NA	64.8985	-27.4702	550	559	6.9
125	2020	51	1	535	395	1	3	64.893	-27.4667	543	553	6.5
125	2020	52	1	559	425	1	3	64.893	-27.4667	543	553	6.5
125	2020	52	1	536	406.9	1	3	64.893	-27.4667	543	553	6.5
125	2020	54	1	514	394	1	3	64.893	-27.4667	543	553	6.5
125	2020	55	1	NA	NA	1	NA	64.893	-27.4667	543	553	6.5
125	2020	57	1	676	497	1	3	64.893	-27.4667	543	553	6.5
125	2020	NA	NA	0	NA	NA	NA	64.893	-27.4667	543	553	6.5
125	2020	NA	NA	0	NA	NA	NA	64.893	-27.4667	543	553	6.5
125	2011	49	1	456	347.9	2	2	65.7067	-27.5167	607	572	5.5
125	2011	52	1	485	373	1	2	65.7067	-27.5167	607	572	5.5
125	2011	54	1	624	469	2	2	65.7067	-27.5167	607	572	5.5
125	2011	58	1	746	513	2	22	65.7067	-27.5167	607	572	5.5
125	2011	NA	NA	0	NA	NA	NA	65.7067	-27.5167	607	572	5.5
125	2011	NA	NA	0	NA	NA	NA	65.7067	-27.5167	607	572	5.5
125	2010	44	1	NA	NA	2	NA	65.7108	-27.493	584	554	7.6
125	2010	44	1	354	266	2	1	65.7108	-27.493	584	554	7.6
125	2010	44	1	310	233	1	1	65.7108	-27.493	584	554	7.6
125	2010	45	1	NA	NA	2	NA	65.7108	-27.493	584	554	7.6
125	2010	46	1	NA	NA	1	NA	65.7108	-27.493	584	554	7.6
125	2010	47	1	NA	NA	2	NA	65.7108	-27.493	584	554	7.6
125	2010	51	1	513	395	1	4	65.7108	-27.493	584	554	7.6
125	2010	51	1	NA	NA	2	NA	65.7108	-27.493	584	554	7.6
125	2010	56	1	751	535	2	22	65.7108	-27.493	584	554	7.6
125	2010	58	1	NA	NA	2	NA	65.7108	-27.493	584	554	7.6
125	2010	60	1	816.9	640	2	4	65.7108	-27.493	584	554	7.6
125	2010	NA	NA	0	NA	NA	NA	65.7108	-27.493	584	554	7.6
125	2010	NA	NA	0	NA	NA	NA	65.7108	-27.493	584	554	7.6
125	2020	51	1	530	408.9	1	3	64.618	-27.3198	611	641	6.1
125	2020	NA	NA	0	NA	NA	NA	64.618	-27.3198	611	641	6.1
125	2020	NA	NA	0	NA	NA	NA	64.618	-27.3198	611	641	6.1
125	2012	36	1	NA	NA	1	NA	65.5805	-27.2822	481	488	6.9
125	2012	40	1	NA	NA	1	NA	65.5805	-27.2822	481	488	6.9
125	2012	40	1	215	190	2	1	65.5805	-27.2822	481	488	6.9
125	2012	43	1	NA	NA	2	NA	65.5805	-27.2822	481	488	6.9
125	2012	44	1	404	294	2	2	65.5805	-27.2822	481	488	6.9
125	2012	45	1	NA	NA	1	NA	65.5805	-27.2822	481	488	6.9
125	2012	47	1	477	336	2	2	65.5805	-27.2822	481	488	6.9
125	2012	47	1	NA	NA	2	NA	65.5805	-27.2822	481	488	6.9
125	2012	50	1	NA	NA	2	NA	65.5805	-27.2822	481	488	6.9
125	2012	55	1	NA	NA	2	NA	65.5805	-27.2822	481	488	6.9
125	2012	57	1	983	635	2	4	65.5805	-27.2822	481	488	6.9
125	2012	57	1	NA	NA	2	NA	65.5805	-27.2822	481	488	6.9
125	2012	60	1	947	709	2	2	65.5805	-27.2822	481	488	6.9
125	2012	NA	NA	0	NA	NA	NA	65.5805	-27.2822	481	488	6.9
125	2012	NA	NA	0	NA	NA	NA	65.5805	-27.2822	481	488	6.9
125	2011	41	1	NA	NA	1	NA	65.5113	-27.3362	494	479	6.8
125	2011	43	1	NA	NA	1	NA	65.5113	-27.3362	494	479	6.8
125	2011	44	1	NA	NA	1	NA	65.5113	-27.3362	494	479	6.8
125	2011	45	1	384	284.9	1	3	65.5113	-27.3362	494	479	6.8
125	2011	46	2	NA	NA	1	NA	65.5113	-27.3362	494	479	6.8
125	2011	47	1	383	296	1	3	65.5113	-27.3362	494	479	6.8
125	2011	47	2	NA	NA	1	NA	65.5113	-27.3362	494	479	6.8
125	2011	48	1	NA	NA	2	NA	65.5113	-27.3362	494	479	6.8
125	2011	49	1	483	373	1	3	65.5113	-27.3362	494	479	6.8
125	2011	49	1	469	356	1	3	65.5113	-27.3362	494	479	6.8
125	2011	49	2	NA	NA	1	NA	65.5113	-27.3362	494	479	6.8
125	2011	50	2	NA	NA	1	NA	65.5113	-27.3362	494	479	6.8
125	2011	51	1	NA	NA	1	NA	65.5113	-27.3362	494	479	6.8
125	2011	52	1	NA	NA	1	NA	65.5113	-27.3362	494	479	6.8
125	2011	53	2	NA	NA	1	NA	65.5113	-27.3362	494	479	6.8
125	2011	55	1	NA	NA	1	NA	65.5113	-27.3362	494	479	6.8
125	2011	55	2	NA	NA	2	NA	65.5113	-27.3362	494	479	6.8
125	2011	59	1	714	475	2	31	65.5113	-27.3362	494	479	6.8
125	2011	NA	NA	0	NA	NA	NA	65.5113	-27.3362	494	479	6.8
125	2011	NA	NA	0	NA	NA	NA	65.5113	-27.3362	494	479	6.8
125	2010	38	1	273	175	2	1	65.515	-27.3317	488	475	7.5
125	2010	40	1	NA	NA	2	NA	65.515	-27.3317	488	475	7.5
125	2010	45	1	NA	NA	1	NA	65.515	-27.3317	488	475	7.5
125	2010	45	1	NA	NA	2	NA	65.515	-27.3317	488	475	7.5
125	2010	47	1	NA	NA	2	NA	65.515	-27.3317	488	475	7.5
125	2010	48	1	553	354	2	1	65.515	-27.3317	488	475	7.5
125	2010	50	1	NA	NA	1	NA	65.515	-27.3317	488	475	7.5
125	2010	53	1	565.9	100	1	4	65.515	-27.3317	488	475	7.5
125	2010	53	1	NA	NA	2	NA	65.515	-27.3317	488	475	7.5
125	2010	54	1	NA	NA	2	NA	65.515	-27.3317	488	475	7.5
125	2010	54	1	662	492	2	1	65.515	-27.3317	488	475	7.5
125	2010	57	1	774	535	2	22	65.515	-27.3317	488	475	7.5
125	2010	59	1	NA	NA	2	NA	65.515	-27.3317	488	475	7.5
125	2010	NA	NA	0	NA	NA	NA	65.515	-27.3317	488	475	7.5
125	2010	NA	NA	0	NA	NA	NA	65.515	-27.3317	488	475	7.5
125	2014	43	1	NA	NA	2	NA	65.5143	-27.3328	507	490	5.6
125	2014	46	1	390	335	1	2	65.5143	-27.3328	507	490	5.6
125	2014	49	2	NA	NA	2	NA	65.5143	-27.3328	507	490	5.6
125	2014	49	3	NA	NA	1	NA	65.5143	-27.3328	507	490	5.6
125	2014	50	1	NA	NA	1	NA	65.5143	-27.3328	507	490	5.6
125	2014	50	1	NA	NA	2	NA	65.5143	-27.3328	507	490	5.6
125	2014	55	1	710	655	1	3	65.5143	-27.3328	507	490	5.6
125	2014	57	1	950	670	1	3	65.5143	-27.3328	507	490	5.6
125	2014	58	1	920	655	2	22	65.5143	-27.3328	507	490	5.6
125	2014	58	1	NA	NA	2	NA	65.5143	-27.3328	507	490	5.6
125	2014	59	2	NA	NA	2	NA	65.5143	-27.3328	507	490	5.6
125	2014	64	1	1145	850	2	4	65.5143	-27.3328	507	490	5.6
125	2014	NA	NA	0	NA	NA	NA	65.5143	-27.3328	507	490	5.6
125	2014	NA	NA	0	NA	NA	NA	65.5143	-27.3328	507	490	5.6
125	2017	30	1	98	76	1	1	65.5155	-27.3268	489	478	6.7
125	2017	39	1	NA	NA	2	NA	65.5155	-27.3268	489	478	6.7
125	2017	40	1	273	211	2	1	65.5155	-27.3268	489	478	6.7
125	2017	43	1	NA	NA	1	NA	65.5155	-27.3268	489	478	6.7
125	2017	43	1	321	248	1	2	65.5155	-27.3268	489	478	6.7
125	2017	46	1	NA	NA	2	NA	65.5155	-27.3268	489	478	6.7
125	2017	46	1	NA	NA	1	NA	65.5155	-27.3268	489	478	6.7
125	2017	47	1	NA	NA	1	NA	65.5155	-27.3268	489	478	6.7
125	2017	48	1	NA	NA	2	NA	65.5155	-27.3268	489	478	6.7
125	2017	48	1	464	344.9	2	1	65.5155	-27.3268	489	478	6.7
125	2017	49	1	NA	NA	1	NA	65.5155	-27.3268	489	478	6.7
125	2017	49	1	NA	NA	2	NA	65.5155	-27.3268	489	478	6.7
125	2017	51	1	NA	NA	2	NA	65.5155	-27.3268	489	478	6.7
125	2017	53	1	525	406	2	1	65.5155	-27.3268	489	478	6.7
125	2017	56	1	NA	NA	2	NA	65.5155	-27.3268	489	478	6.7
125	2017	NA	NA	0	NA	NA	NA	65.5155	-27.3268	489	478	6.7
125	2017	NA	NA	0	NA	NA	NA	65.5155	-27.3268	489	478	6.7
125	2015	42	1	NA	NA	2	NA	65.5182	-27.3262	481	471	6.6
125	2015	43	1	NA	NA	1	NA	65.5182	-27.3262	481	471	6.6
125	2015	43	1	NA	NA	2	NA	65.5182	-27.3262	481	471	6.6
125	2015	45	1	360	278	2	1	65.5182	-27.3262	481	471	6.6
125	2015	45	1	305	236	1	2	65.5182	-27.3262	481	471	6.6
125	2015	47	1	NA	NA	1	NA	65.5182	-27.3262	481	471	6.6
125	2015	47	1	402	292	2	1	65.5182	-27.3262	481	471	6.6
125	2015	48	2	NA	NA	1	NA	65.5182	-27.3262	481	471	6.6
125	2015	53	1	626	466	2	1	65.5182	-27.3262	481	471	6.6
125	2015	54	1	609	458	2	1	65.5182	-27.3262	481	471	6.6
125	2015	NA	NA	0	NA	NA	NA	65.5182	-27.3262	481	471	6.6
125	2015	NA	NA	0	NA	NA	NA	65.5182	-27.3262	481	471	6.6
125	2016	33	1	NA	NA	2	NA	65.515	-27.3293	492	480	6.7
125	2016	41	1	NA	NA	2	NA	65.515	-27.3293	492	480	6.7
125	2016	43	1	362	68	2	1	65.515	-27.3293	492	480	6.7
125	2016	44	1	NA	NA	2	NA	65.515	-27.3293	492	480	6.7
125	2016	45	1	NA	NA	1	NA	65.515	-27.3293	492	480	6.7
125	2016	45	1	NA	NA	2	NA	65.515	-27.3293	492	480	6.7
125	2016	46	1	NA	NA	2	NA	65.515	-27.3293	492	480	6.7
125	2016	47	1	NA	NA	2	NA	65.515	-27.3293	492	480	6.7
125	2016	48	1	443	342	1	2	65.515	-27.3293	492	480	6.7
125	2016	48	1	464	350	1	3	65.515	-27.3293	492	480	6.7
125	2016	48	1	NA	NA	2	NA	65.515	-27.3293	492	480	6.7
125	2016	48	2	NA	NA	1	NA	65.515	-27.3293	492	480	6.7
125	2016	49	2	NA	NA	2	NA	65.515	-27.3293	492	480	6.7
125	2016	49	1	NA	NA	1	NA	65.515	-27.3293	492	480	6.7
125	2016	49	1	456	336	2	1	65.515	-27.3293	492	480	6.7
125	2016	51	2	NA	NA	2	NA	65.515	-27.3293	492	480	6.7
125	2016	52	3	NA	NA	2	NA	65.515	-27.3293	492	480	6.7
125	2016	53	1	NA	NA	2	NA	65.515	-27.3293	492	480	6.7
125	2016	54	1	NA	NA	2	NA	65.515	-27.3293	492	480	6.7
125	2016	55	1	NA	NA	2	NA	65.515	-27.3293	492	480	6.7
125	2016	58	1	863	616	2	22	65.515	-27.3293	492	480	6.7
125	2016	58	1	NA	NA	2	NA	65.515	-27.3293	492	480	6.7
125	2016	NA	NA	0	NA	NA	NA	65.515	-27.3293	492	480	6.7
125	2016	NA	NA	0	NA	NA	NA	65.515	-27.3293	492	480	6.7
125	2018	37	1	221	168	2	1	65.5183	-27.3262	493	480	6.4
125	2018	38	1	NA	NA	1	NA	65.5183	-27.3262	493	480	6.4
125	2018	43	1	362	274	2	1	65.5183	-27.3262	493	480	6.4
125	2018	44	1	348	249	1	1	65.5183	-27.3262	493	480	6.4
125	2018	45	1	NA	NA	1	NA	65.5183	-27.3262	493	480	6.4
125	2018	45	1	NA	NA	2	NA	65.5183	-27.3262	493	480	6.4
125	2018	47	1	426	323	1	1	65.5183	-27.3262	493	480	6.4
125	2018	47	1	NA	NA	1	NA	65.5183	-27.3262	493	480	6.4
125	2018	48	1	NA	NA	1	NA	65.5183	-27.3262	493	480	6.4
125	2018	50	1	NA	NA	1	NA	65.5183	-27.3262	493	480	6.4
125	2018	51	1	NA	NA	2	NA	65.5183	-27.3262	493	480	6.4
125	2018	55	1	737	568	2	1	65.5183	-27.3262	493	480	6.4
125	2018	NA	NA	0	NA	NA	NA	65.5183	-27.3262	493	480	6.4
125	2018	NA	NA	0	NA	NA	NA	65.5183	-27.3262	493	480	6.4
125	2013	42	1	246	189	1	1	65.5207	-27.3258	489	477	6.9
125	2013	45	1	NA	NA	2	NA	65.5207	-27.3258	489	477	6.9
125	2019	46	1	383	270	1	1	65.522	-27.3238	500	485	6.9
125	2019	46	1	366	275	2	1	65.522	-27.3238	500	485	6.9
125	2013	46	1	NA	NA	1	NA	65.5207	-27.3258	489	477	6.9
125	2019	47	1	NA	NA	1	NA	65.522	-27.3238	500	485	6.9
125	2019	47	1	NA	NA	2	NA	65.522	-27.3238	500	485	6.9
125	2019	48	1	428	329	1	1	65.522	-27.3238	500	485	6.9
125	2019	49	1	NA	NA	1	NA	65.522	-27.3238	500	485	6.9
125	2013	49	1	NA	NA	2	NA	65.5207	-27.3258	489	477	6.9
125	2019	50	1	451	351	1	1	65.522	-27.3238	500	485	6.9
125	2019	51	1	NA	NA	1	NA	65.522	-27.3238	500	485	6.9
125	2013	51	1	NA	NA	2	NA	65.5207	-27.3258	489	477	6.9
125	2013	52	1	NA	NA	2	NA	65.5207	-27.3258	489	477	6.9
125	2019	53	1	NA	NA	1	NA	65.522	-27.3238	500	485	6.9
125	2013	53	1	681	480	2	1	65.5207	-27.3258	489	477	6.9
125	2013	53	1	679	504	1	4	65.5207	-27.3258	489	477	6.9
125	2019	54	1	NA	NA	2	NA	65.522	-27.3238	500	485	6.9
125	2019	55	1	NA	NA	1	NA	65.522	-27.3238	500	485	6.9
125	2019	55	1	NA	NA	2	NA	65.522	-27.3238	500	485	6.9
125	2019	56	1	NA	NA	2	NA	65.522	-27.3238	500	485	6.9
125	2019	57	1	NA	NA	2	NA	65.522	-27.3238	500	485	6.9
125	2013	57	1	741	566.9	2	1	65.5207	-27.3258	489	477	6.9
125	2019	58	2	NA	NA	2	NA	65.522	-27.3238	500	485	6.9
125	2013	58	1	NA	NA	2	NA	65.5207	-27.3258	489	477	6.9
125	2019	60	1	1058	720	2	22	65.522	-27.3238	500	485	6.9
125	2013	61	1	1061	729	2	4	65.5207	-27.3258	489	477	6.9
125	2019	62	1	NA	NA	2	NA	65.522	-27.3238	500	485	6.9
125	2019	NA	NA	0	NA	NA	NA	65.522	-27.3238	500	485	6.9
125	2019	NA	NA	0	NA	NA	NA	65.522	-27.3238	500	485	6.9
125	2013	NA	NA	0	NA	NA	NA	65.5207	-27.3258	489	477	6.9
125	2013	NA	NA	0	NA	NA	NA	65.5207	-27.3258	489	477	6.9
125	2020	36	1	NA	NA	1	NA	65.5217	-27.3235	485	471	6.7
125	2020	41	1	NA	NA	1	NA	65.5217	-27.3235	485	471	6.7
125	2020	41	1	NA	NA	2	NA	65.5217	-27.3235	485	471	6.7
125	2020	41	1	264	205	2	1	65.5217	-27.3235	485	471	6.7
125	2020	42	1	NA	NA	1	NA	65.5217	-27.3235	485	471	6.7
125	2020	44	2	NA	NA	1	NA	65.5217	-27.3235	485	471	6.7
125	2020	45	2	NA	NA	2	NA	65.5217	-27.3235	485	471	6.7
125	2020	45	1	NA	NA	1	NA	65.5217	-27.3235	485	471	6.7
125	2020	46	2	NA	NA	2	NA	65.5217	-27.3235	485	471	6.7
125	2020	46	1	NA	NA	1	NA	65.5217	-27.3235	485	471	6.7
125	2020	48	3	NA	NA	1	NA	65.5217	-27.3235	485	471	6.7
125	2020	48	2	NA	NA	2	NA	65.5217	-27.3235	485	471	6.7
125	2020	50	1	NA	NA	2	NA	65.5217	-27.3235	485	471	6.7
125	2020	50	1	523	404	2	1	65.5217	-27.3235	485	471	6.7
125	2020	51	1	594	437	2	1	65.5217	-27.3235	485	471	6.7
125	2020	51	1	604	449	2	1	65.5217	-27.3235	485	471	6.7
125	2020	52	1	600	418	2	22	65.5217	-27.3235	485	471	6.7
125	2020	52	1	NA	NA	1	NA	65.5217	-27.3235	485	471	6.7
125	2020	NA	NA	0	NA	NA	NA	65.5217	-27.3235	485	471	6.7
125	2020	NA	NA	0	NA	NA	NA	65.5217	-27.3235	485	471	6.7
125	2021	50	1	465	363	1	2	65.5225	-27.3212	498	486	6.3
125	2021	53	1	621	463	2	2	65.5225	-27.3212	498	486	6.3
125	2021	53	1	594	451	2	2	65.5225	-27.3212	498	486	6.3
125	2021	54	1	684	506	2	2	65.5225	-27.3212	498	486	6.3
125	2020	34	1	150	117	2	1	64.8637	-27.2128	372	351	6.7
125	2020	38	1	189	147	2	1	64.8637	-27.2128	372	351	6.7
125	2020	44	1	323	240	1	1	64.8637	-27.2128	372	351	6.7
125	2020	58	1	885	618	2	1	64.8637	-27.2128	372	351	6.7
125	2020	NA	NA	0	NA	NA	NA	64.8637	-27.2128	372	351	6.7
125	2020	NA	NA	0	NA	NA	NA	64.8637	-27.2128	372	351	6.7
125	2014	33	1	NA	NA	2	NA	64.869	-27.2227	390	361	6.8
125	2014	36	3	NA	NA	1	NA	64.869	-27.2227	390	361	6.8
125	2014	37	1	193	140	2	1	64.869	-27.2227	390	361	6.8
125	2014	38	2	NA	NA	1	NA	64.869	-27.2227	390	361	6.8
125	2014	38	2	NA	NA	2	NA	64.869	-27.2227	390	361	6.8
125	2014	42	3	NA	NA	1	NA	64.869	-27.2227	390	361	6.8
125	2014	44	3	NA	NA	1	NA	64.869	-27.2227	390	361	6.8
125	2014	47	1	NA	NA	2	NA	64.869	-27.2227	390	361	6.8
125	2014	48	1	524	385	2	1	64.869	-27.2227	390	361	6.8
125	2014	50	1	587	421	2	1	64.869	-27.2227	390	361	6.8
125	2014	51	1	473	348	2	1	64.869	-27.2227	390	361	6.8
125	2014	56	1	711	535	2	1	64.869	-27.2227	390	361	6.8
125	2014	NA	NA	0	NA	NA	NA	64.869	-27.2227	390	361	6.8
125	2014	NA	NA	0	NA	NA	NA	64.869	-27.2227	390	361	6.8
125	2011	33	1	128	103	2	1	64.8632	-27.207	377	360	6.8
125	2011	38	1	207	162	2	1	64.8632	-27.207	377	360	6.8
125	2011	44	1	365	275	2	1	64.8632	-27.207	377	360	6.8
125	2011	47	1	438	346.9	2	1	64.8632	-27.207	377	360	6.8
125	2011	47	1	404	297	1	1	64.8632	-27.207	377	360	6.8
125	2011	NA	5	NA	NA	NA	NA	64.8632	-27.207	377	360	6.8
125	2011	NA	NA	0	NA	NA	NA	64.8632	-27.207	377	360	6.8
125	2011	NA	NA	0	NA	NA	NA	64.8632	-27.207	377	360	6.8
125	2014	25	1	50	45	1	1	63.9158	-27.0872	1049	1084	5.3
125	2014	NA	NA	0	NA	NA	NA	63.9158	-27.0872	1049	1084	5.3
125	2014	NA	NA	0	NA	NA	NA	63.9158	-27.0872	1049	1084	5.3
125	2020	35	1	159	124	1	1	65.836	-27.0257	434	451	3.8
125	2020	NA	NA	0	NA	NA	NA	65.836	-27.0257	434	451	3.8
125	2020	NA	NA	0	NA	NA	NA	65.836	-27.0257	434	451	3.8
125	2013	44	1	NA	NA	NA	NA	64.3283	-26.9798	402	389	6.8
125	2013	NA	NA	0	NA	NA	NA	64.3283	-26.9798	402	389	6.8
125	2013	NA	NA	0	NA	NA	NA	64.3283	-26.9798	402	389	6.8
125	2015	38	1	208	NA	2	2	64.3287	-26.98	403	381	6.1
125	2015	NA	NA	0	NA	NA	NA	64.3287	-26.98	403	381	6.1
125	2015	NA	NA	0	NA	NA	NA	64.3287	-26.98	403	381	6.1
125	2019	43	1	NA	NA	1	NA	64.3203	-26.9387	372	398	6.3
125	2019	NA	NA	0	NA	NA	NA	64.3203	-26.9387	372	398	6.3
125	2019	NA	NA	0	NA	NA	NA	64.3203	-26.9387	372	398	6.3
125	2016	34	1	152	117	1	1	64.24	-26.9062	435	354	6.8
125	2016	40	1	272	209	2	1	64.24	-26.9062	435	354	6.8
125	2016	53	1	567.9	423	2	2	64.24	-26.9062	435	354	6.8
125	2016	54	1	710	510	2	22	64.24	-26.9062	435	354	6.8
125	2016	NA	NA	0	NA	NA	NA	64.24	-26.9062	435	354	6.8
125	2016	NA	NA	0	NA	NA	NA	64.24	-26.9062	435	354	6.8
125	2020	45	1	NA	NA	2	NA	64.243	-26.8972	416	332	6.7
125	2020	45	1	318	247	2	1	64.243	-26.8972	416	332	6.7
125	2020	46	1	NA	NA	1	NA	64.243	-26.8972	416	332	6.7
125	2020	46	1	NA	NA	2	NA	64.243	-26.8972	416	332	6.7
125	2020	47	1	NA	NA	1	NA	64.243	-26.8972	416	332	6.7
125	2020	48	1	NA	NA	1	NA	64.243	-26.8972	416	332	6.7
125	2020	48	1	457	346.9	1	1	64.243	-26.8972	416	332	6.7
125	2020	48	1	403	314	1	1	64.243	-26.8972	416	332	6.7
125	2020	50	1	NA	NA	2	NA	64.243	-26.8972	416	332	6.7
125	2020	52	1	577	419	2	1	64.243	-26.8972	416	332	6.7
125	2020	56	1	810	505	2	31	64.243	-26.8972	416	332	6.7
125	2020	NA	NA	0	NA	NA	NA	64.243	-26.8972	416	332	6.7
125	2020	NA	NA	0	NA	NA	NA	64.243	-26.8972	416	332	6.7
125	2017	41	1	276	216	1	1	64.2433	-26.8943	419	350	6.6
125	2017	NA	NA	0	NA	NA	NA	64.2433	-26.8943	419	350	6.6
125	2017	NA	NA	0	NA	NA	NA	64.2433	-26.8943	419	350	6.6
125	2019	42	1	NA	NA	2	NA	64.2448	-26.895	426	349	7
125	2019	42	1	280	217	1	1	64.2448	-26.895	426	349	7
125	2019	43	1	NA	NA	1	NA	64.2448	-26.895	426	349	7
125	2019	44	1	NA	NA	1	NA	64.2448	-26.895	426	349	7
125	2019	50	1	578	432	2	1	64.2448	-26.895	426	349	7
125	2019	52	1	591	443	2	1	64.2448	-26.895	426	349	7
125	2019	54	1	613	462	2	1	64.2448	-26.895	426	349	7
125	2019	56	1	823	572	2	22	64.2448	-26.895	426	349	7
125	2019	NA	NA	0	NA	NA	NA	64.2448	-26.895	426	349	7
125	2019	NA	NA	0	NA	NA	NA	64.2448	-26.895	426	349	7
125	2018	32	1	139	103	2	1	64.243	-26.892	420	345	6.6
125	2018	36	1	180	135	2	1	64.243	-26.892	420	345	6.6
125	2018	44	1	318	236	2	1	64.243	-26.892	420	345	6.6
125	2018	47	1	NA	NA	1	NA	64.243	-26.892	420	345	6.6
125	2018	49	1	NA	NA	2	NA	64.243	-26.892	420	345	6.6
125	2018	51	1	560	371	2	1	64.243	-26.892	420	345	6.6
125	2018	54	1	636	477	2	2	64.243	-26.892	420	345	6.6
125	2018	NA	NA	0	NA	NA	NA	64.243	-26.892	420	345	6.6
125	2018	NA	NA	0	NA	NA	NA	64.243	-26.892	420	345	6.6
125	2014	37	1	210	160	2	1	64.2472	-26.8932	415	346	7.1
125	2014	38	1	210	165	2	1	64.2472	-26.8932	415	346	7.1
125	2014	42	1	290	230	2	1	64.2472	-26.8932	415	346	7.1
125	2014	NA	NA	0	NA	NA	NA	64.2472	-26.8932	415	346	7.1
125	2014	NA	NA	0	NA	NA	NA	64.2472	-26.8932	415	346	7.1
125	2011	49	1	490	358	2	1	64.26	-26.8807	377	340	7.1
125	2011	NA	NA	0	NA	NA	NA	64.26	-26.8807	377	340	7.1
125	2011	NA	NA	0	NA	NA	NA	64.26	-26.8807	377	340	7.1
125	2010	36	1	196	153	1	1	64.2535	-26.8862	392	331	6.6
125	2010	42	1	294	228	2	2	64.2535	-26.8862	392	331	6.6
125	2010	44	1	366	280	2	2	64.2535	-26.8862	392	331	6.6
125	2010	45	1	361	274	2	2	64.2535	-26.8862	392	331	6.6
125	2010	50	1	519	399	2	2	64.2535	-26.8862	392	331	6.6
125	2010	NA	NA	0	NA	NA	NA	64.2535	-26.8862	392	331	6.6
125	2010	NA	NA	0	NA	NA	NA	64.2535	-26.8862	392	331	6.6
125	2013	30	1	NA	NA	1	NA	64.0175	-26.7223	422	419	6.8
125	2013	39	2	NA	NA	2	NA	64.0175	-26.7223	422	419	6.8
125	2013	42	1	NA	NA	2	NA	64.0175	-26.7223	422	419	6.8
125	2013	42	1	NA	NA	1	NA	64.0175	-26.7223	422	419	6.8
125	2013	45	2	NA	NA	2	NA	64.0175	-26.7223	422	419	6.8
125	2013	46	1	NA	NA	1	NA	64.0175	-26.7223	422	419	6.8
125	2013	46	2	NA	NA	2	NA	64.0175	-26.7223	422	419	6.8
125	2013	47	2	NA	NA	1	NA	64.0175	-26.7223	422	419	6.8
125	2013	47	1	NA	NA	2	NA	64.0175	-26.7223	422	419	6.8
125	2013	51	1	NA	NA	2	NA	64.0175	-26.7223	422	419	6.8
125	2013	52	1	NA	NA	1	NA	64.0175	-26.7223	422	419	6.8
125	2013	52	1	NA	NA	2	NA	64.0175	-26.7223	422	419	6.8
125	2013	53	1	NA	NA	1	NA	64.0175	-26.7223	422	419	6.8
125	2013	54	2	NA	NA	2	NA	64.0175	-26.7223	422	419	6.8
125	2013	56	1	NA	NA	2	NA	64.0175	-26.7223	422	419	6.8
125	2013	61	1	NA	NA	2	NA	64.0175	-26.7223	422	419	6.8
125	2013	62	2	NA	NA	2	NA	64.0175	-26.7223	422	419	6.8
125	2013	NA	NA	0	NA	NA	NA	64.0175	-26.7223	422	419	6.8
125	2013	NA	NA	0	NA	NA	NA	64.0175	-26.7223	422	419	6.8
125	2011	44	1	NA	NA	NA	NA	64.006	-26.6943	391	391	6.6
125	2011	46	1	NA	NA	NA	NA	64.006	-26.6943	391	391	6.6
125	2011	NA	NA	0	NA	NA	NA	64.006	-26.6943	391	391	6.6
125	2011	NA	NA	0	NA	NA	NA	64.006	-26.6943	391	391	6.6
125	2017	35	1	NA	NA	2	NA	64.0128	-26.71	419	420	6.5
125	2017	36	1	NA	NA	2	NA	64.0128	-26.71	419	420	6.5
125	2017	37	1	NA	NA	1	NA	64.0128	-26.71	419	420	6.5
125	2017	38	1	217	165	1	1	64.0128	-26.71	419	420	6.5
125	2017	40	1	NA	NA	2	NA	64.0128	-26.71	419	420	6.5
125	2017	41	1	259	199	1	3	64.0128	-26.71	419	420	6.5
125	2017	44	1	NA	NA	1	NA	64.0128	-26.71	419	420	6.5
125	2017	46	1	NA	NA	2	NA	64.0128	-26.71	419	420	6.5
125	2017	47	1	NA	NA	1	NA	64.0128	-26.71	419	420	6.5
125	2017	48	1	NA	NA	2	NA	64.0128	-26.71	419	420	6.5
125	2017	50	1	488	373	1	3	64.0128	-26.71	419	420	6.5
125	2017	50	1	NA	NA	2	NA	64.0128	-26.71	419	420	6.5
125	2017	51	1	NA	NA	1	NA	64.0128	-26.71	419	420	6.5
125	2017	51	2	NA	NA	2	NA	64.0128	-26.71	419	420	6.5
125	2017	52	1	NA	NA	1	NA	64.0128	-26.71	419	420	6.5
125	2017	53	1	543	426	2	31	64.0128	-26.71	419	420	6.5
125	2017	54	1	636	479	2	31	64.0128	-26.71	419	420	6.5
125	2017	NA	NA	0	NA	NA	NA	64.0128	-26.71	419	420	6.5
125	2017	NA	NA	0	NA	NA	NA	64.0128	-26.71	419	420	6.5
125	2018	26	1	NA	NA	1	NA	64.0088	-26.7083	420	416	6.6
125	2018	40	1	295	200	1	1	64.0088	-26.7083	420	416	6.6
125	2018	41	1	NA	NA	2	NA	64.0088	-26.7083	420	416	6.6
125	2018	43	1	NA	NA	1	NA	64.0088	-26.7083	420	416	6.6
125	2018	46	1	NA	NA	1	NA	64.0088	-26.7083	420	416	6.6
125	2018	46	1	354	276	1	1	64.0088	-26.7083	420	416	6.6
125	2018	47	1	NA	NA	1	NA	64.0088	-26.7083	420	416	6.6
125	2018	48	1	NA	NA	2	NA	64.0088	-26.7083	420	416	6.6
125	2018	48	1	413	320	1	1	64.0088	-26.7083	420	416	6.6
125	2018	49	3	NA	NA	1	NA	64.0088	-26.7083	420	416	6.6
125	2018	49	1	NA	NA	2	NA	64.0088	-26.7083	420	416	6.6
125	2018	50	1	467	372	1	3	64.0088	-26.7083	420	416	6.6
125	2018	51	1	NA	NA	1	NA	64.0088	-26.7083	420	416	6.6
125	2018	51	1	498	376	2	1	64.0088	-26.7083	420	416	6.6
125	2018	52	1	NA	NA	2	NA	64.0088	-26.7083	420	416	6.6
125	2018	54	1	NA	NA	2	NA	64.0088	-26.7083	420	416	6.6
125	2018	58	1	NA	NA	2	NA	64.0088	-26.7083	420	416	6.6
125	2018	59	1	NA	NA	2	NA	64.0088	-26.7083	420	416	6.6
125	2018	60	1	NA	NA	2	NA	64.0088	-26.7083	420	416	6.6
125	2018	NA	NA	0	NA	NA	NA	64.0088	-26.7083	420	416	6.6
125	2018	NA	NA	0	NA	NA	NA	64.0088	-26.7083	420	416	6.6
125	2016	39	1	NA	NA	2	NA	64.0077	-26.7047	417	413	6.7
125	2016	41	1	NA	NA	2	NA	64.0077	-26.7047	417	413	6.7
125	2016	42	1	NA	NA	2	NA	64.0077	-26.7047	417	413	6.7
125	2016	42	1	NA	NA	1	NA	64.0077	-26.7047	417	413	6.7
125	2016	43	1	NA	NA	1	NA	64.0077	-26.7047	417	413	6.7
125	2016	45	2	NA	NA	2	NA	64.0077	-26.7047	417	413	6.7
125	2016	47	1	NA	NA	1	NA	64.0077	-26.7047	417	413	6.7
125	2016	51	1	NA	NA	1	NA	64.0077	-26.7047	417	413	6.7
125	2016	52	1	NA	NA	2	NA	64.0077	-26.7047	417	413	6.7
125	2016	53	1	NA	NA	1	NA	64.0077	-26.7047	417	413	6.7
125	2016	55	1	NA	NA	1	NA	64.0077	-26.7047	417	413	6.7
125	2016	56	1	NA	NA	2	NA	64.0077	-26.7047	417	413	6.7
125	2016	62	1	NA	NA	2	NA	64.0077	-26.7047	417	413	6.7
125	2016	NA	NA	0	NA	NA	NA	64.0077	-26.7047	417	413	6.7
125	2016	NA	NA	0	NA	NA	NA	64.0077	-26.7047	417	413	6.7
125	2020	40	1	NA	NA	2	NA	63.9993	-26.6998	420	420	7
125	2020	41	1	NA	NA	2	NA	63.9993	-26.6998	420	420	7
125	2020	42	1	333	286	2	1	63.9993	-26.6998	420	420	7
125	2020	44	1	362	262	2	1	63.9993	-26.6998	420	420	7
125	2020	46	1	NA	NA	1	NA	63.9993	-26.6998	420	420	7
125	2020	46	1	NA	NA	2	NA	63.9993	-26.6998	420	420	7
125	2020	47	1	NA	NA	2	NA	63.9993	-26.6998	420	420	7
125	2020	48	1	NA	NA	1	NA	63.9993	-26.6998	420	420	7
125	2020	49	1	NA	NA	2	NA	63.9993	-26.6998	420	420	7
125	2020	50	2	NA	NA	1	NA	63.9993	-26.6998	420	420	7
125	2020	50	1	NA	NA	2	NA	63.9993	-26.6998	420	420	7
125	2020	51	1	NA	NA	1	NA	63.9993	-26.6998	420	420	7
125	2020	51	1	NA	NA	2	NA	63.9993	-26.6998	420	420	7
125	2020	52	1	638	585	2	1	63.9993	-26.6998	420	420	7
125	2020	53	1	NA	NA	2	NA	63.9993	-26.6998	420	420	7
125	2020	54	1	NA	NA	2	NA	63.9993	-26.6998	420	420	7
125	2020	55	1	797	613	2	1	63.9993	-26.6998	420	420	7
125	2020	58	1	723	655	1	1	63.9993	-26.6998	420	420	7
125	2020	NA	NA	0	NA	NA	NA	63.9993	-26.6998	420	420	7
125	2020	NA	NA	0	NA	NA	NA	63.9993	-26.6998	420	420	7
125	2019	31	1	NA	NA	2	NA	64.0013	-26.6972	417	417	7
125	2019	33	1	NA	NA	2	NA	64.0013	-26.6972	417	417	7
125	2019	34	1	NA	NA	1	NA	64.0013	-26.6972	417	417	7
125	2019	36	1	NA	NA	1	NA	64.0013	-26.6972	417	417	7
125	2019	42	2	NA	NA	2	NA	64.0013	-26.6972	417	417	7
125	2019	45	3	NA	NA	1	NA	64.0013	-26.6972	417	417	7
125	2019	46	2	NA	NA	2	NA	64.0013	-26.6972	417	417	7
125	2019	48	1	NA	NA	1	NA	64.0013	-26.6972	417	417	7
125	2019	49	1	NA	NA	1	NA	64.0013	-26.6972	417	417	7
125	2019	49	1	NA	NA	2	NA	64.0013	-26.6972	417	417	7
125	2019	52	1	NA	NA	2	NA	64.0013	-26.6972	417	417	7
125	2019	53	1	NA	NA	2	NA	64.0013	-26.6972	417	417	7
125	2019	54	1	NA	NA	2	NA	64.0013	-26.6972	417	417	7
125	2019	55	1	NA	NA	2	NA	64.0013	-26.6972	417	417	7
125	2019	56	1	NA	NA	2	NA	64.0013	-26.6972	417	417	7
125	2019	61	1	NA	NA	2	NA	64.0013	-26.6972	417	417	7
125	2019	NA	NA	0	NA	NA	NA	64.0013	-26.6972	417	417	7
125	2019	NA	23	NA	NA	NA	NA	64.0013	-26.6972	417	417	7
125	2019	NA	NA	0	NA	NA	NA	64.0013	-26.6972	417	417	7
125	2014	31	1	NA	NA	2	NA	64.002	-26.6987	419	420	6.8
125	2014	38	1	NA	NA	2	NA	64.002	-26.6987	419	420	6.8
125	2014	43	1	NA	NA	1	NA	64.002	-26.6987	419	420	6.8
125	2014	44	1	NA	NA	2	NA	64.002	-26.6987	419	420	6.8
125	2014	45	1	NA	NA	1	NA	64.002	-26.6987	419	420	6.8
125	2014	45	2	NA	NA	2	NA	64.002	-26.6987	419	420	6.8
125	2014	46	1	NA	NA	2	NA	64.002	-26.6987	419	420	6.8
125	2014	47	1	NA	NA	2	NA	64.002	-26.6987	419	420	6.8
125	2014	47	1	NA	NA	1	NA	64.002	-26.6987	419	420	6.8
125	2014	48	1	NA	NA	1	NA	64.002	-26.6987	419	420	6.8
125	2014	49	1	522	370	2	2	64.002	-26.6987	419	420	6.8
125	2014	49	1	491	350	1	2	64.002	-26.6987	419	420	6.8
125	2014	49	3	NA	NA	1	NA	64.002	-26.6987	419	420	6.8
125	2014	50	1	496	359	1	2	64.002	-26.6987	419	420	6.8
125	2014	50	2	NA	NA	2	NA	64.002	-26.6987	419	420	6.8
125	2014	51	1	533	407	2	2	64.002	-26.6987	419	420	6.8
125	2014	54	1	700	486	2	2	64.002	-26.6987	419	420	6.8
125	2014	59	1	NA	NA	1	NA	64.002	-26.6987	419	420	6.8
125	2014	60	1	NA	NA	2	NA	64.002	-26.6987	419	420	6.8
125	2014	61	1	NA	NA	2	NA	64.002	-26.6987	419	420	6.8
125	2014	NA	NA	0	NA	NA	NA	64.002	-26.6987	419	420	6.8
125	2014	NA	NA	0	NA	NA	NA	64.002	-26.6987	419	420	6.8
125	2015	34	2	NA	NA	1	NA	64	-26.6998	426	418	6.7
125	2015	38	1	NA	NA	1	NA	64	-26.6998	426	418	6.7
125	2015	38	1	NA	NA	2	NA	64	-26.6998	426	418	6.7
125	2015	41	1	NA	NA	1	NA	64	-26.6998	426	418	6.7
125	2015	42	3	NA	NA	1	NA	64	-26.6998	426	418	6.7
125	2015	42	1	NA	NA	2	NA	64	-26.6998	426	418	6.7
125	2015	45	1	NA	NA	1	NA	64	-26.6998	426	418	6.7
125	2015	46	1	NA	NA	1	NA	64	-26.6998	426	418	6.7
125	2015	47	1	NA	NA	2	NA	64	-26.6998	426	418	6.7
125	2015	49	1	NA	NA	1	NA	64	-26.6998	426	418	6.7
125	2015	50	2	NA	NA	1	NA	64	-26.6998	426	418	6.7
125	2015	50	1	NA	NA	2	NA	64	-26.6998	426	418	6.7
125	2015	51	1	NA	NA	2	NA	64	-26.6998	426	418	6.7
125	2015	53	1	NA	NA	2	NA	64	-26.6998	426	418	6.7
125	2015	53	1	NA	NA	1	NA	64	-26.6998	426	418	6.7
125	2015	56	1	NA	NA	2	NA	64	-26.6998	426	418	6.7
125	2015	NA	NA	0	NA	NA	NA	64	-26.6998	426	418	6.7
125	2015	NA	10	NA	NA	NA	NA	64	-26.6998	426	418	6.7
125	2015	NA	NA	0	NA	NA	NA	64	-26.6998	426	418	6.7
125	2013	32	1	136	104	1	1	65.7537	-26.7293	304	265	6.8
125	2013	NA	NA	0	NA	NA	NA	65.7537	-26.7293	304	265	6.8
125	2013	NA	NA	0	NA	NA	NA	65.7537	-26.7293	304	265	6.8
125	2015	52	1	557	NA	2	1	64.0625	-26.7612	413	388	6
125	2015	NA	NA	0	NA	NA	NA	64.0625	-26.7612	413	388	6
125	2015	NA	NA	0	NA	NA	NA	64.0625	-26.7612	413	388	6
125	2013	33	1	NA	NA	1	NA	64.064	-26.7605	410	396	6.9
125	2013	43	2	NA	NA	2	NA	64.064	-26.7605	410	396	6.9
125	2013	44	1	NA	NA	2	NA	64.064	-26.7605	410	396	6.9
125	2013	46	1	NA	NA	2	NA	64.064	-26.7605	410	396	6.9
125	2013	48	1	NA	NA	1	NA	64.064	-26.7605	410	396	6.9
125	2013	59	1	NA	NA	2	NA	64.064	-26.7605	410	396	6.9
125	2013	NA	NA	0	NA	NA	NA	64.064	-26.7605	410	396	6.9
125	2013	NA	NA	0	NA	NA	NA	64.064	-26.7605	410	396	6.9
125	2014	51	1	540	405	1	3	63.7462	-26.462	676	596	6.5
125	2014	53	1	545	425	1	3	63.7462	-26.462	676	596	6.5
125	2014	54	1	640	460	1	3	63.7462	-26.462	676	596	6.5
125	2014	NA	NA	0	NA	NA	NA	63.7462	-26.462	676	596	6.5
125	2014	NA	NA	0	NA	NA	NA	63.7462	-26.462	676	596	6.5
125	2012	48	1	NA	NA	1	NA	63.7457	-26.4573	663	599	6.2
125	2012	63	1	1033	747	2	2	63.7457	-26.4573	663	599	6.2
125	2012	NA	NA	0	NA	NA	NA	63.7457	-26.4573	663	599	6.2
125	2012	NA	NA	0	NA	NA	NA	63.7457	-26.4573	663	599	6.2
125	2010	49	1	549	411	1	3	63.7467	-26.4567	647	670	6.7
125	2010	50	1	NA	NA	1	NA	63.7467	-26.4567	647	670	6.7
125	2010	51	1	NA	NA	1	NA	63.7467	-26.4567	647	670	6.7
125	2010	52	1	627	464	1	3	63.7467	-26.4567	647	670	6.7
125	2010	52	2	NA	NA	1	NA	63.7467	-26.4567	647	670	6.7
125	2010	53	1	524	404	1	3	63.7467	-26.4567	647	670	6.7
125	2010	53	1	NA	NA	1	NA	63.7467	-26.4567	647	670	6.7
125	2010	57	1	824	600	2	4	63.7467	-26.4567	647	670	6.7
125	2010	61	1	1112	710	2	32	63.7467	-26.4567	647	670	6.7
125	2010	NA	NA	0	NA	NA	NA	63.7467	-26.4567	647	670	6.7
125	2010	NA	NA	0	NA	NA	NA	63.7467	-26.4567	647	670	6.7
125	2011	47	1	389	295	2	1	63.74	-26.435	641	588	6.9
125	2011	49	1	469	351	1	3	63.74	-26.435	641	588	6.9
125	2011	52	1	NA	NA	1	NA	63.74	-26.435	641	588	6.9
125	2011	55	1	599	462	1	3	63.74	-26.435	641	588	6.9
125	2011	NA	NA	0	NA	NA	NA	63.74	-26.435	641	588	6.9
125	2011	NA	NA	0	NA	NA	NA	63.74	-26.435	641	588	6.9
125	2017	50	1	572.9	440	1	3	63.737	-26.4598	691	530	6.2
125	2017	56	1	711	517	1	3	63.737	-26.4598	691	530	6.2
125	2017	NA	NA	0	NA	NA	NA	63.737	-26.4598	691	530	6.2
125	2017	NA	NA	0	NA	NA	NA	63.737	-26.4598	691	530	6.2
125	2020	52	1	598	425	1	3	63.7362	-26.4612	684	516	6.7
125	2020	NA	NA	0	NA	NA	NA	63.7362	-26.4612	684	516	6.7
125	2020	NA	NA	0	NA	NA	NA	63.7362	-26.4612	684	516	6.7
125	2015	19	1	NA	NA	1	NA	63.7338	-26.4543	678	520	6.3
125	2015	NA	NA	0	NA	NA	NA	63.7338	-26.4543	678	520	6.3
125	2015	NA	NA	0	NA	NA	NA	63.7338	-26.4543	678	520	6.3
125	2021	48	1	NA	NA	1	NA	63.737	-26.4615	696	566	6
125	2021	51	1	NA	NA	1	NA	63.737	-26.4615	696	566	6
125	2021	51	1	NA	NA	1	NA	63.737	-26.4615	696	566	6
125	2016	44	1	NA	NA	2	NA	63.8942	-26.352	253	304	7
125	2016	NA	NA	0	NA	NA	NA	63.8942	-26.352	253	304	7
125	2016	NA	NA	0	NA	NA	NA	63.8942	-26.352	253	304	7
125	2016	44	1	NA	NA	1	NA	63.6658	-26.1718	461	500	6.5
125	2016	47	1	473	359	1	2	63.6658	-26.1718	461	500	6.5
125	2016	49	3	NA	NA	1	NA	63.6658	-26.1718	461	500	6.5
125	2016	50	4	NA	NA	1	NA	63.6658	-26.1718	461	500	6.5
125	2016	51	3	NA	NA	1	NA	63.6658	-26.1718	461	500	6.5
125	2016	52	1	650	469	1	2	63.6658	-26.1718	461	500	6.5
125	2016	52	1	NA	NA	1	NA	63.6658	-26.1718	461	500	6.5
125	2016	52	1	625	457	1	1	63.6658	-26.1718	461	500	6.5
125	2016	53	2	NA	NA	1	NA	63.6658	-26.1718	461	500	6.5
125	2016	54	4	NA	NA	1	NA	63.6658	-26.1718	461	500	6.5
125	2016	55	1	691.9	532	1	2	63.6658	-26.1718	461	500	6.5
125	2016	55	1	NA	NA	1	NA	63.6658	-26.1718	461	500	6.5
125	2016	55	1	679	492	1	1	63.6658	-26.1718	461	500	6.5
125	2016	56	1	NA	NA	1	NA	63.6658	-26.1718	461	500	6.5
125	2016	NA	7	NA	NA	NA	NA	63.6658	-26.1718	461	500	6.5
125	2016	NA	NA	0	NA	NA	NA	63.6658	-26.1718	461	500	6.5
125	2016	NA	NA	0	NA	NA	NA	63.6658	-26.1718	461	500	6.5
125	2020	34	1	NA	NA	2	NA	63.6665	-26.1763	456	483	7.1
125	2020	36	1	NA	NA	2	NA	63.6665	-26.1763	456	483	7.1
125	2020	38	1	NA	NA	2	NA	63.6665	-26.1763	456	483	7.1
125	2020	42	1	312	225	1	1	63.6665	-26.1763	456	483	7.1
125	2020	44	1	358	269	1	1	63.6665	-26.1763	456	483	7.1
125	2020	45	1	NA	NA	1	NA	63.6665	-26.1763	456	483	7.1
125	2020	45	1	NA	NA	2	NA	63.6665	-26.1763	456	483	7.1
125	2020	47	2	NA	NA	1	NA	63.6665	-26.1763	456	483	7.1
125	2020	47	1	401	289	2	1	63.6665	-26.1763	456	483	7.1
125	2020	49	1	NA	NA	2	NA	63.6665	-26.1763	456	483	7.1
125	2020	51	1	NA	NA	1	NA	63.6665	-26.1763	456	483	7.1
125	2020	52	3	NA	NA	2	NA	63.6665	-26.1763	456	483	7.1
125	2020	53	1	NA	NA	1	NA	63.6665	-26.1763	456	483	7.1
125	2020	54	1	NA	NA	2	NA	63.6665	-26.1763	456	483	7.1
125	2020	55	1	700	501	2	2	63.6665	-26.1763	456	483	7.1
125	2020	55	1	NA	NA	2	NA	63.6665	-26.1763	456	483	7.1
125	2020	56	1	NA	NA	2	NA	63.6665	-26.1763	456	483	7.1
125	2020	58	2	NA	NA	2	NA	63.6665	-26.1763	456	483	7.1
125	2020	59	1	NA	NA	2	NA	63.6665	-26.1763	456	483	7.1
125	2020	60	1	NA	NA	2	NA	63.6665	-26.1763	456	483	7.1
125	2020	63	1	1075	741	2	22	63.6665	-26.1763	456	483	7.1
125	2020	NA	NA	0	NA	NA	NA	63.6665	-26.1763	456	483	7.1
125	2020	NA	NA	0	NA	NA	NA	63.6665	-26.1763	456	483	7.1
125	2020	NA	9	NA	NA	NA	NA	63.6665	-26.1763	456	483	7.1
125	2021	46	1	NA	NA	1	NA	63.665	-26.1737	467	492	6.6
125	2021	49	1	NA	NA	1	NA	63.665	-26.1737	467	492	6.6
125	2021	50	1	NA	NA	1	NA	63.665	-26.1737	467	492	6.6
125	2021	50	1	NA	NA	1	NA	63.665	-26.1737	467	492	6.6
125	2021	51	1	NA	NA	1	NA	63.665	-26.1737	467	492	6.6
125	2021	51	1	NA	NA	1	NA	63.665	-26.1737	467	492	6.6
125	2021	51	1	NA	NA	1	NA	63.665	-26.1737	467	492	6.6
125	2021	51	1	NA	NA	1	NA	63.665	-26.1737	467	492	6.6
125	2021	52	1	NA	NA	1	NA	63.665	-26.1737	467	492	6.6
125	2021	52	1	NA	NA	1	NA	63.665	-26.1737	467	492	6.6
125	2021	52	1	NA	NA	1	NA	63.665	-26.1737	467	492	6.6
125	2021	52	1	NA	NA	1	NA	63.665	-26.1737	467	492	6.6
125	2021	53	1	NA	NA	2	NA	63.665	-26.1737	467	492	6.6
125	2021	54	1	NA	NA	1	NA	63.665	-26.1737	467	492	6.6
125	2021	54	1	NA	NA	1	NA	63.665	-26.1737	467	492	6.6
125	2021	54	1	NA	NA	2	NA	63.665	-26.1737	467	492	6.6
125	2021	57	1	NA	NA	2	NA	63.665	-26.1737	467	492	6.6
125	2021	59	1	NA	NA	2	NA	63.665	-26.1737	467	492	6.6
125	2021	59	1	NA	NA	2	NA	63.665	-26.1737	467	492	6.6
125	2021	62	1	NA	NA	2	NA	63.665	-26.1737	467	492	6.6
125	2021	NA	27	NA	NA	NA	NA	63.665	-26.1737	467	492	6.6
125	2015	47	1	452	340	1	3	63.6608	-26.165	441	474	6.9
125	2015	47	1	NA	NA	1	NA	63.6608	-26.165	441	474	6.9
125	2015	48	1	NA	NA	1	NA	63.6608	-26.165	441	474	6.9
125	2015	49	1	NA	NA	1	NA	63.6608	-26.165	441	474	6.9
125	2015	50	1	455	345.9	1	3	63.6608	-26.165	441	474	6.9
125	2015	50	10	NA	NA	1	NA	63.6608	-26.165	441	474	6.9
125	2015	51	1	NA	NA	1	NA	63.6608	-26.165	441	474	6.9
125	2015	52	1	584	435	1	3	63.6608	-26.165	441	474	6.9
125	2015	52	1	599	474	1	3	63.6608	-26.165	441	474	6.9
125	2015	52	1	531	401	1	3	63.6608	-26.165	441	474	6.9
125	2015	52	2	NA	NA	1	NA	63.6608	-26.165	441	474	6.9
125	2015	54	2	NA	NA	1	NA	63.6608	-26.165	441	474	6.9
125	2015	55	1	NA	NA	1	NA	63.6608	-26.165	441	474	6.9
125	2015	56	1	NA	NA	2	NA	63.6608	-26.165	441	474	6.9
125	2015	NA	NA	0	NA	NA	NA	63.6608	-26.165	441	474	6.9
125	2015	NA	NA	0	NA	NA	NA	63.6608	-26.165	441	474	6.9
125	2015	NA	12	NA	NA	NA	NA	63.6608	-26.165	441	474	6.9
125	2018	48	1	NA	NA	1	NA	63.6638	-26.1732	463	471	6.8
125	2018	49	4	NA	NA	1	NA	63.6638	-26.1732	463	471	6.8
125	2018	51	1	NA	NA	2	NA	63.6638	-26.1732	463	471	6.8
125	2018	52	1	NA	NA	1	NA	63.6638	-26.1732	463	471	6.8
125	2018	52	1	NA	NA	2	NA	63.6638	-26.1732	463	471	6.8
125	2018	52	1	541	405	1	2	63.6638	-26.1732	463	471	6.8
125	2018	53	2	NA	NA	1	NA	63.6638	-26.1732	463	471	6.8
125	2018	53	1	618	469	1	2	63.6638	-26.1732	463	471	6.8
125	2018	54	3	NA	NA	1	NA	63.6638	-26.1732	463	471	6.8
125	2018	54	1	651	514	1	2	63.6638	-26.1732	463	471	6.8
125	2018	55	1	NA	NA	1	NA	63.6638	-26.1732	463	471	6.8
125	2018	56	1	641	481	1	2	63.6638	-26.1732	463	471	6.8
125	2018	56	1	637	485	1	2	63.6638	-26.1732	463	471	6.8
125	2018	58	1	NA	NA	1	NA	63.6638	-26.1732	463	471	6.8
125	2018	NA	NA	0	NA	NA	NA	63.6638	-26.1732	463	471	6.8
125	2018	NA	NA	0	NA	NA	NA	63.6638	-26.1732	463	471	6.8
125	2017	43	1	NA	NA	1	NA	63.6558	-26.1617	449	481	6.7
125	2017	48	3	NA	NA	1	NA	63.6558	-26.1617	449	481	6.7
125	2017	49	4	NA	NA	1	NA	63.6558	-26.1617	449	481	6.7
125	2017	49	1	583	415	1	3	63.6558	-26.1617	449	481	6.7
125	2017	49	1	454	343.9	1	3	63.6558	-26.1617	449	481	6.7
125	2017	50	1	495	371	1	3	63.6558	-26.1617	449	481	6.7
125	2017	50	3	NA	NA	1	NA	63.6558	-26.1617	449	481	6.7
125	2017	52	1	597	454	1	3	63.6558	-26.1617	449	481	6.7
125	2017	52	1	597	449	1	3	63.6558	-26.1617	449	481	6.7
125	2017	52	1	NA	NA	1	NA	63.6558	-26.1617	449	481	6.7
125	2017	53	2	NA	NA	1	NA	63.6558	-26.1617	449	481	6.7
125	2017	54	2	NA	NA	1	NA	63.6558	-26.1617	449	481	6.7
125	2017	54	1	NA	NA	2	NA	63.6558	-26.1617	449	481	6.7
125	2017	56	1	NA	NA	2	NA	63.6558	-26.1617	449	481	6.7
125	2017	56	1	NA	NA	1	NA	63.6558	-26.1617	449	481	6.7
125	2017	57	1	NA	NA	2	NA	63.6558	-26.1617	449	481	6.7
125	2017	NA	10	NA	NA	NA	NA	63.6558	-26.1617	449	481	6.7
125	2017	NA	NA	0	NA	NA	NA	63.6558	-26.1617	449	481	6.7
125	2017	NA	NA	0	NA	NA	NA	63.6558	-26.1617	449	481	6.7
125	2013	27	1	NA	NA	1	1	63.6527	-26.1577	440	476	6.9
125	2013	43	1	NA	NA	NA	NA	63.6527	-26.1577	440	476	6.9
125	2013	45	1	NA	NA	NA	NA	63.6527	-26.1577	440	476	6.9
125	2013	45	1	NA	NA	1	3	63.6527	-26.1577	440	476	6.9
125	2013	46	1	NA	NA	NA	NA	63.6527	-26.1577	440	476	6.9
125	2013	47	1	NA	NA	NA	NA	63.6527	-26.1577	440	476	6.9
125	2013	47	2	NA	NA	1	3	63.6527	-26.1577	440	476	6.9
125	2013	48	2	NA	NA	1	3	63.6527	-26.1577	440	476	6.9
125	2013	49	1	NA	NA	NA	NA	63.6527	-26.1577	440	476	6.9
125	2013	49	1	NA	NA	1	3	63.6527	-26.1577	440	476	6.9
125	2013	50	1	NA	NA	NA	NA	63.6527	-26.1577	440	476	6.9
125	2013	50	1	NA	NA	1	3	63.6527	-26.1577	440	476	6.9
125	2013	50	1	NA	NA	1	4	63.6527	-26.1577	440	476	6.9
125	2013	51	1	NA	NA	NA	NA	63.6527	-26.1577	440	476	6.9
125	2013	52	1	NA	NA	NA	NA	63.6527	-26.1577	440	476	6.9
125	2013	52	1	NA	NA	1	1	63.6527	-26.1577	440	476	6.9
125	2013	52	3	NA	NA	1	3	63.6527	-26.1577	440	476	6.9
125	2013	52	1	NA	NA	1	4	63.6527	-26.1577	440	476	6.9
125	2013	53	4	NA	NA	NA	NA	63.6527	-26.1577	440	476	6.9
125	2013	53	1	NA	NA	1	4	63.6527	-26.1577	440	476	6.9
125	2013	54	1	NA	NA	NA	NA	63.6527	-26.1577	440	476	6.9
125	2013	54	2	NA	NA	1	3	63.6527	-26.1577	440	476	6.9
125	2013	54	1	NA	NA	1	4	63.6527	-26.1577	440	476	6.9
125	2013	55	1	NA	NA	2	22	63.6527	-26.1577	440	476	6.9
125	2013	55	1	NA	NA	1	4	63.6527	-26.1577	440	476	6.9
125	2013	NA	NA	0	NA	NA	NA	63.6527	-26.1577	440	476	6.9
125	2013	NA	NA	0	NA	NA	NA	63.6527	-26.1577	440	476	6.9
125	2019	44	1	NA	NA	1	NA	63.6522	-26.1528	443	488	7.1
125	2019	45	1	NA	NA	1	NA	63.6522	-26.1528	443	488	7.1
125	2019	47	1	NA	NA	1	NA	63.6522	-26.1528	443	488	7.1
125	2019	49	1	442	337	1	2	63.6522	-26.1528	443	488	7.1
125	2019	49	3	NA	NA	1	NA	63.6522	-26.1528	443	488	7.1
125	2019	50	1	NA	NA	2	NA	63.6522	-26.1528	443	488	7.1
125	2019	50	2	NA	NA	1	NA	63.6522	-26.1528	443	488	7.1
125	2019	51	5	NA	NA	1	NA	63.6522	-26.1528	443	488	7.1
125	2019	51	2	NA	NA	2	NA	63.6522	-26.1528	443	488	7.1
125	2019	52	1	594	434	1	2	63.6522	-26.1528	443	488	7.1
125	2019	52	1	514	389	1	2	63.6522	-26.1528	443	488	7.1
125	2019	52	1	561	406	1	2	63.6522	-26.1528	443	488	7.1
125	2019	52	2	NA	NA	1	NA	63.6522	-26.1528	443	488	7.1
125	2019	53	1	590	411	1	2	63.6522	-26.1528	443	488	7.1
125	2019	53	1	NA	NA	1	NA	63.6522	-26.1528	443	488	7.1
125	2019	55	2	NA	NA	1	NA	63.6522	-26.1528	443	488	7.1
125	2019	56	1	NA	NA	1	NA	63.6522	-26.1528	443	488	7.1
125	2019	59	1	NA	NA	2	NA	63.6522	-26.1528	443	488	7.1
125	2019	60	1	NA	NA	2	NA	63.6522	-26.1528	443	488	7.1
125	2019	61	1	NA	NA	2	NA	63.6522	-26.1528	443	488	7.1
125	2019	NA	NA	0	NA	NA	NA	63.6522	-26.1528	443	488	7.1
125	2019	NA	NA	0	NA	NA	NA	63.6522	-26.1528	443	488	7.1
125	2014	37	1	NA	NA	2	NA	63.6353	-26.141	433	472	7.1
125	2014	40	1	245	190	2	1	63.6353	-26.141	433	472	7.1
125	2014	46	3	NA	NA	2	NA	63.6353	-26.141	433	472	7.1
125	2014	47	1	NA	NA	2	NA	63.6353	-26.141	433	472	7.1
125	2014	47	1	NA	NA	1	NA	63.6353	-26.141	433	472	7.1
125	2014	48	2	NA	NA	1	NA	63.6353	-26.141	433	472	7.1
125	2014	49	2	NA	NA	1	NA	63.6353	-26.141	433	472	7.1
125	2014	49	1	NA	NA	2	NA	63.6353	-26.141	433	472	7.1
125	2014	50	1	475	365	1	3	63.6353	-26.141	433	472	7.1
125	2014	50	1	NA	NA	1	NA	63.6353	-26.141	433	472	7.1
125	2014	51	4	NA	NA	1	NA	63.6353	-26.141	433	472	7.1
125	2014	52	1	520	390	1	3	63.6353	-26.141	433	472	7.1
125	2014	52	1	565	435	1	3	63.6353	-26.141	433	472	7.1
125	2014	52	1	NA	NA	1	NA	63.6353	-26.141	433	472	7.1
125	2014	53	2	NA	NA	1	NA	63.6353	-26.141	433	472	7.1
125	2014	54	3	NA	NA	1	NA	63.6353	-26.141	433	472	7.1
125	2014	55	1	775	515	1	3	63.6353	-26.141	433	472	7.1
125	2014	55	1	NA	NA	1	NA	63.6353	-26.141	433	472	7.1
125	2014	56	1	NA	NA	1	NA	63.6353	-26.141	433	472	7.1
125	2014	57	1	NA	NA	2	NA	63.6353	-26.141	433	472	7.1
125	2014	61	1	NA	NA	2	NA	63.6353	-26.141	433	472	7.1
125	2014	62	1	NA	NA	2	NA	63.6353	-26.141	433	472	7.1
125	2014	NA	NA	0	NA	NA	NA	63.6353	-26.141	433	472	7.1
125	2014	NA	NA	0	NA	NA	NA	63.6353	-26.141	433	472	7.1
125	2012	38	1	NA	NA	2	NA	63.6342	-26.136	425	465	7.1
125	2012	39	1	NA	NA	2	NA	63.6342	-26.136	425	465	7.1
125	2012	41	2	NA	NA	1	NA	63.6342	-26.136	425	465	7.1
125	2012	42	1	330	236	2	2	63.6342	-26.136	425	465	7.1
125	2012	42	1	NA	NA	2	NA	63.6342	-26.136	425	465	7.1
125	2012	42	2	NA	NA	1	NA	63.6342	-26.136	425	465	7.1
125	2012	43	1	NA	NA	1	NA	63.6342	-26.136	425	465	7.1
125	2012	44	1	NA	NA	2	NA	63.6342	-26.136	425	465	7.1
125	2012	46	1	NA	NA	2	NA	63.6342	-26.136	425	465	7.1
125	2012	48	1	483	347.9	2	2	63.6342	-26.136	425	465	7.1
125	2012	48	1	NA	NA	2	NA	63.6342	-26.136	425	465	7.1
125	2012	50	3	NA	NA	1	NA	63.6342	-26.136	425	465	7.1
125	2012	51	3	NA	NA	1	NA	63.6342	-26.136	425	465	7.1
125	2012	52	1	530	403	1	3	63.6342	-26.136	425	465	7.1
125	2012	54	1	616	450	1	3	63.6342	-26.136	425	465	7.1
125	2012	55	1	NA	NA	2	NA	63.6342	-26.136	425	465	7.1
125	2012	55	1	NA	NA	1	NA	63.6342	-26.136	425	465	7.1
125	2012	56	1	703	516	1	3	63.6342	-26.136	425	465	7.1
125	2012	56	1	NA	NA	1	NA	63.6342	-26.136	425	465	7.1
125	2012	NA	21	NA	NA	NA	NA	63.6342	-26.136	425	465	7.1
125	2012	NA	NA	0	NA	NA	NA	63.6342	-26.136	425	465	7.1
125	2012	NA	NA	0	NA	NA	NA	63.6342	-26.136	425	465	7.1
125	2010	37	1	206	153	1	1	63.63	-26.1467	444	448	7
125	2010	44	1	360	269	1	1	63.63	-26.1467	444	448	7
125	2010	NA	NA	0	NA	NA	NA	63.63	-26.1467	444	448	7
125	2010	NA	NA	0	NA	NA	NA	63.63	-26.1467	444	448	7
125	2011	39	1	NA	NA	2	NA	63.625	-26.1383	436	452	7.2
125	2011	43	1	NA	NA	1	NA	63.625	-26.1383	436	452	7.2
125	2011	NA	NA	0	NA	NA	NA	63.625	-26.1383	436	452	7.2
125	2011	NA	NA	0	NA	NA	NA	63.625	-26.1383	436	452	7.2
125	2021	48	1	NA	NA	1	NA	63.518	-25.9838	347	361	6.9
125	2019	34	1	155	121	2	1	63.5175	-25.981	351	370	7.1
125	2019	38	1	216	165	2	2	63.5175	-25.981	351	370	7.1
125	2019	42	1	269	207	2	2	63.5175	-25.981	351	370	7.1
125	2019	55	1	681	514	2	2	63.5175	-25.981	351	370	7.1
125	2019	NA	NA	0	NA	NA	NA	63.5175	-25.981	351	370	7.1
125	2019	NA	NA	0	NA	NA	NA	63.5175	-25.981	351	370	7.1
125	2014	43	1	355	270	2	1	63.517	-25.9823	364	364	7.4
125	2014	NA	NA	0	NA	NA	NA	63.517	-25.9823	364	364	7.4
125	2014	NA	NA	0	NA	NA	NA	63.517	-25.9823	364	364	7.4
125	2014	26	1	NA	NA	2	NA	63.3815	-25.7327	362	351	7.6
125	2014	27	1	NA	NA	1	NA	63.3815	-25.7327	362	351	7.6
125	2014	30	1	NA	NA	2	NA	63.3815	-25.7327	362	351	7.6
125	2014	31	1	NA	NA	1	NA	63.3815	-25.7327	362	351	7.6
125	2014	33	1	NA	NA	1	NA	63.3815	-25.7327	362	351	7.6
125	2014	34	1	NA	NA	2	NA	63.3815	-25.7327	362	351	7.6
125	2014	35	1	NA	NA	2	NA	63.3815	-25.7327	362	351	7.6
125	2014	44	1	NA	NA	1	NA	63.3815	-25.7327	362	351	7.6
125	2014	47	1	NA	NA	1	NA	63.3815	-25.7327	362	351	7.6
125	2014	NA	NA	0	NA	NA	NA	63.3815	-25.7327	362	351	7.6
125	2014	NA	NA	0	NA	NA	NA	63.3815	-25.7327	362	351	7.6
125	2016	32	2	NA	NA	1	NA	63.3808	-25.7292	310	352	7
125	2016	33	1	NA	NA	1	NA	63.3808	-25.7292	310	352	7
125	2016	34	3	NA	NA	1	NA	63.3808	-25.7292	310	352	7
125	2016	34	1	NA	NA	2	NA	63.3808	-25.7292	310	352	7
125	2016	35	2	NA	NA	1	NA	63.3808	-25.7292	310	352	7
125	2016	41	1	NA	NA	1	NA	63.3808	-25.7292	310	352	7
125	2016	42	1	NA	NA	1	NA	63.3808	-25.7292	310	352	7
125	2016	48	1	NA	NA	2	NA	63.3808	-25.7292	310	352	7
125	2016	NA	NA	0	NA	NA	NA	63.3808	-25.7292	310	352	7
125	2016	NA	NA	0	NA	NA	NA	63.3808	-25.7292	310	352	7
125	2020	22	1	NA	NA	2	NA	63.3793	-25.7318	360	350	7.2
125	2020	27	1	NA	NA	2	NA	63.3793	-25.7318	360	350	7.2
125	2020	34	1	NA	NA	2	NA	63.3793	-25.7318	360	350	7.2
125	2020	38	1	NA	NA	1	NA	63.3793	-25.7318	360	350	7.2
125	2020	42	1	305	216	1	1	63.3793	-25.7318	360	350	7.2
125	2020	42	1	NA	NA	2	NA	63.3793	-25.7318	360	350	7.2
125	2020	43	1	397	277	1	1	63.3793	-25.7318	360	350	7.2
125	2020	47	1	432	327	1	1	63.3793	-25.7318	360	350	7.2
125	2020	50	1	NA	NA	2	NA	63.3793	-25.7318	360	350	7.2
125	2020	50	1	456	346	1	2	63.3793	-25.7318	360	350	7.2
125	2020	52	1	NA	NA	1	NA	63.3793	-25.7318	360	350	7.2
125	2020	55	1	NA	NA	2	NA	63.3793	-25.7318	360	350	7.2
125	2020	57	1	810	525	1	4	63.3793	-25.7318	360	350	7.2
125	2020	57	2	NA	NA	2	NA	63.3793	-25.7318	360	350	7.2
125	2020	NA	NA	0	NA	NA	NA	63.3793	-25.7318	360	350	7.2
125	2020	NA	NA	0	NA	NA	NA	63.3793	-25.7318	360	350	7.2
125	2019	18	1	NA	NA	2	NA	63.3795	-25.7237	356	351	7.3
125	2019	29	1	NA	NA	2	NA	63.3795	-25.7237	356	351	7.3
125	2019	30	1	99	83	1	1	63.3795	-25.7237	356	351	7.3
125	2019	33	2	NA	NA	2	NA	63.3795	-25.7237	356	351	7.3
125	2019	34	1	NA	NA	2	NA	63.3795	-25.7237	356	351	7.3
125	2019	35	2	NA	NA	2	NA	63.3795	-25.7237	356	351	7.3
125	2019	35	1	170	136	2	1	63.3795	-25.7237	356	351	7.3
125	2019	36	1	NA	NA	2	NA	63.3795	-25.7237	356	351	7.3
125	2019	36	1	194	154	2	1	63.3795	-25.7237	356	351	7.3
125	2019	40	1	NA	NA	2	NA	63.3795	-25.7237	356	351	7.3
125	2019	45	1	359	281	2	1	63.3795	-25.7237	356	351	7.3
125	2019	47	1	444	346	1	3	63.3795	-25.7237	356	351	7.3
125	2019	47	1	NA	NA	1	NA	63.3795	-25.7237	356	351	7.3
125	2019	NA	NA	0	NA	NA	NA	63.3795	-25.7237	356	351	7.3
125	2019	NA	NA	0	NA	NA	NA	63.3795	-25.7237	356	351	7.3
125	2013	33	2	NA	NA	2	NA	63.4215	-25.8205	345	366	NA
125	2013	35	1	NA	NA	1	NA	63.4215	-25.8205	345	366	NA
125	2013	48	1	NA	NA	1	NA	63.4215	-25.8205	345	366	NA
125	2013	NA	6	NA	NA	NA	NA	63.4215	-25.8205	345	366	NA
125	2013	NA	NA	0	NA	NA	NA	63.4215	-25.8205	345	366	NA
125	2013	NA	NA	0	NA	NA	NA	63.4215	-25.8205	345	366	NA
125	2013	57	1	795	599	2	2	62.4477	-25.4923	653	654	6.6
125	2013	NA	NA	0	NA	NA	NA	62.4477	-25.4923	653	654	6.6
125	2013	NA	NA	0	NA	NA	NA	62.4477	-25.4923	653	654	6.6
125	2015	26	1	67	55	2	1	62.9915	-25.1812	635	592	6.7
125	2015	NA	NA	0	NA	NA	NA	62.9915	-25.1812	635	592	6.7
125	2015	NA	NA	0	NA	NA	NA	62.9915	-25.1812	635	592	6.7
125	2017	29	1	91	72	1	1	62.99	-25.1807	649	611	6.6
125	2017	NA	NA	0	NA	NA	NA	62.99	-25.1807	649	611	6.6
125	2017	NA	NA	0	NA	NA	NA	62.99	-25.1807	649	611	6.6
125	2012	25	1	67	53	1	1	62.9843	-25.1568	640	676	6.9
125	2012	27	1	78	60	2	1	62.9843	-25.1568	640	676	6.9
125	2012	28	1	83	62	1	1	62.9843	-25.1568	640	676	6.9
125	2012	NA	NA	0	NA	NA	NA	62.9843	-25.1568	640	676	6.9
125	2012	NA	NA	0	NA	NA	NA	62.9843	-25.1568	640	676	6.9
125	2010	53	1	579	448	1	3	62.986	-25.1518	629	668	7.2
125	2010	NA	NA	0	NA	NA	NA	62.986	-25.1518	629	668	7.2
125	2010	NA	NA	0	NA	NA	NA	62.986	-25.1518	629	668	7.2
125	2014	49	1	445	335	1	3	62.9858	-25.1483	648	687	6.8
125	2014	NA	NA	0	NA	NA	NA	62.9858	-25.1483	648	687	6.8
125	2014	NA	NA	0	NA	NA	NA	62.9858	-25.1483	648	687	6.8
125	2010	25	1	59	48	1	1	62.8548	-25.1933	443	355	7.9
125	2010	27	1	80	61	2	1	62.8548	-25.1933	443	355	7.9
125	2010	30	1	91	74	2	1	62.8548	-25.1933	443	355	7.9
125	2010	35	1	335	139	2	1	62.8548	-25.1933	443	355	7.9
125	2010	NA	NA	0	NA	NA	NA	62.8548	-25.1933	443	355	7.9
125	2010	NA	NA	0	NA	NA	NA	62.8548	-25.1933	443	355	7.9
125	2012	21	1	NA	NA	2	NA	62.855	-25.1882	441	358	7.5
125	2012	22	1	NA	NA	1	NA	62.855	-25.1882	441	358	7.5
125	2012	23	1	NA	NA	1	NA	62.855	-25.1882	441	358	7.5
125	2012	25	1	NA	NA	2	NA	62.855	-25.1882	441	358	7.5
125	2012	25	1	NA	NA	1	NA	62.855	-25.1882	441	358	7.5
125	2012	26	2	NA	NA	1	NA	62.855	-25.1882	441	358	7.5
125	2012	27	1	NA	NA	2	NA	62.855	-25.1882	441	358	7.5
125	2012	27	1	NA	NA	1	NA	62.855	-25.1882	441	358	7.5
125	2012	28	1	88	68	2	1	62.855	-25.1882	441	358	7.5
125	2012	28	1	NA	NA	2	NA	62.855	-25.1882	441	358	7.5
125	2012	29	1	95	73	1	1	62.855	-25.1882	441	358	7.5
125	2012	29	1	NA	NA	2	NA	62.855	-25.1882	441	358	7.5
125	2012	30	1	NA	NA	2	NA	62.855	-25.1882	441	358	7.5
125	2012	31	1	NA	NA	1	NA	62.855	-25.1882	441	358	7.5
125	2012	32	1	119	92	1	1	62.855	-25.1882	441	358	7.5
125	2012	32	1	NA	NA	2	NA	62.855	-25.1882	441	358	7.5
125	2012	33	1	140	106	2	1	62.855	-25.1882	441	358	7.5
125	2012	33	1	NA	NA	2	NA	62.855	-25.1882	441	358	7.5
125	2012	34	1	148	115	2	1	62.855	-25.1882	441	358	7.5
125	2012	NA	NA	0	NA	NA	NA	62.855	-25.1882	441	358	7.5
125	2012	NA	NA	0	NA	NA	NA	62.855	-25.1882	441	358	7.5
125	2014	22	1	39	32	2	1	62.8537	-25.1853	440	363	7.1
125	2014	23	1	NA	NA	1	NA	62.8537	-25.1853	440	363	7.1
125	2014	24	1	NA	NA	1	NA	62.8537	-25.1853	440	363	7.1
125	2014	26	2	NA	NA	2	NA	62.8537	-25.1853	440	363	7.1
125	2014	26	1	71	56	1	1	62.8537	-25.1853	440	363	7.1
125	2014	29	1	NA	NA	2	NA	62.8537	-25.1853	440	363	7.1
125	2014	29	1	102	78	2	1	62.8537	-25.1853	440	363	7.1
125	2014	30	1	NA	NA	1	NA	62.8537	-25.1853	440	363	7.1
125	2014	30	1	100	77	1	1	62.8537	-25.1853	440	363	7.1
125	2014	32	2	NA	NA	2	NA	62.8537	-25.1853	440	363	7.1
125	2014	32	1	119	92	2	1	62.8537	-25.1853	440	363	7.1
125	2014	33	1	NA	NA	1	NA	62.8537	-25.1853	440	363	7.1
125	2014	36	1	NA	NA	2	NA	62.8537	-25.1853	440	363	7.1
125	2014	NA	NA	0	NA	NA	NA	62.8537	-25.1853	440	363	7.1
125	2014	NA	NA	0	NA	NA	NA	62.8537	-25.1853	440	363	7.1
125	2013	23	1	NA	NA	1	NA	62.8565	-25.1818	439	359	7.4
125	2013	25	1	NA	NA	2	NA	62.8565	-25.1818	439	359	7.4
125	2013	26	1	NA	NA	2	NA	62.8565	-25.1818	439	359	7.4
125	2013	27	3	NA	NA	1	NA	62.8565	-25.1818	439	359	7.4
125	2013	28	1	NA	NA	1	NA	62.8565	-25.1818	439	359	7.4
125	2013	28	1	NA	NA	2	NA	62.8565	-25.1818	439	359	7.4
125	2013	29	1	100	76	1	1	62.8565	-25.1818	439	359	7.4
125	2013	29	2	NA	NA	1	NA	62.8565	-25.1818	439	359	7.4
125	2013	30	2	NA	NA	1	NA	62.8565	-25.1818	439	359	7.4
125	2013	30	1	NA	NA	2	NA	62.8565	-25.1818	439	359	7.4
125	2013	31	2	NA	NA	1	NA	62.8565	-25.1818	439	359	7.4
125	2013	32	1	141.9	108	2	1	62.8565	-25.1818	439	359	7.4
125	2013	32	1	NA	NA	2	NA	62.8565	-25.1818	439	359	7.4
125	2013	33	1	153	114	1	1	62.8565	-25.1818	439	359	7.4
125	2013	33	1	125	100	1	1	62.8565	-25.1818	439	359	7.4
125	2013	33	1	NA	NA	1	NA	62.8565	-25.1818	439	359	7.4
125	2013	34	1	134	101.9	1	1	62.8565	-25.1818	439	359	7.4
125	2013	34	1	NA	NA	1	NA	62.8565	-25.1818	439	359	7.4
125	2013	35	1	NA	NA	1	NA	62.8565	-25.1818	439	359	7.4
125	2013	NA	NA	0	NA	NA	NA	62.8565	-25.1818	439	359	7.4
125	2013	NA	NA	0	NA	NA	NA	62.8565	-25.1818	439	359	7.4
125	2017	19	1	29	23	1	1	62.8547	-25.1793	440	366	7
125	2017	23	1	52	39	1	1	62.8547	-25.1793	440	366	7
125	2017	24	1	50.9	40	1	1	62.8547	-25.1793	440	366	7
125	2017	26	1	63	50	1	1	62.8547	-25.1793	440	366	7
125	2017	26	1	77	61	2	1	62.8547	-25.1793	440	366	7
125	2017	NA	NA	0	NA	NA	NA	62.8547	-25.1793	440	366	7
125	2017	NA	NA	0	NA	NA	NA	62.8547	-25.1793	440	366	7
125	2021	29	1	98	81	2	1	62.8565	-25.184	454	371	6.9
125	2021	29	1	NA	NA	1	NA	62.8565	-25.184	454	371	6.9
125	2021	30	1	109	82	2	1	62.8565	-25.184	454	371	6.9
125	2021	32	1	134	109	2	1	62.8565	-25.184	454	371	6.9
125	2021	32	1	NA	NA	1	NA	62.8565	-25.184	454	371	6.9
125	2021	33	1	NA	NA	2	NA	62.8565	-25.184	454	371	6.9
125	2021	33	1	NA	NA	2	NA	62.8565	-25.184	454	371	6.9
125	2021	34	1	158	116	1	1	62.8565	-25.184	454	371	6.9
125	2021	34	1	154	112	2	1	62.8565	-25.184	454	371	6.9
125	2019	19	1	NA	NA	2	NA	62.8577	-25.1805	458	374	7.5
125	2019	22	1	43	34	1	1	62.8577	-25.1805	458	374	7.5
125	2019	28	1	92	70	2	1	62.8577	-25.1805	458	374	7.5
125	2019	30	1	95	77	2	1	62.8577	-25.1805	458	374	7.5
125	2019	30	1	95	78	2	1	62.8577	-25.1805	458	374	7.5
125	2019	31	1	NA	NA	2	NA	62.8577	-25.1805	458	374	7.5
125	2019	31	1	125	97	1	1	62.8577	-25.1805	458	374	7.5
125	2019	32	1	NA	NA	2	NA	62.8577	-25.1805	458	374	7.5
125	2019	39	1	NA	NA	2	NA	62.8577	-25.1805	458	374	7.5
125	2019	NA	NA	0	NA	NA	NA	62.8577	-25.1805	458	374	7.5
125	2019	NA	NA	0	NA	NA	NA	62.8577	-25.1805	458	374	7.5
125	2018	23	1	NA	NA	2	NA	62.8587	-25.1768	445	364	6.8
125	2018	24	1	NA	NA	2	NA	62.8587	-25.1768	445	364	6.8
125	2018	25	1	NA	NA	2	NA	62.8587	-25.1768	445	364	6.8
125	2018	26	2	NA	NA	2	NA	62.8587	-25.1768	445	364	6.8
125	2018	27	2	NA	NA	2	NA	62.8587	-25.1768	445	364	6.8
125	2018	27	1	NA	NA	1	NA	62.8587	-25.1768	445	364	6.8
125	2018	29	1	90	70.9	1	1	62.8587	-25.1768	445	364	6.8
125	2018	30	1	103	82	2	1	62.8587	-25.1768	445	364	6.8
125	2018	30	1	NA	NA	2	NA	62.8587	-25.1768	445	364	6.8
125	2018	31	2	NA	NA	2	NA	62.8587	-25.1768	445	364	6.8
125	2018	31	1	NA	NA	1	NA	62.8587	-25.1768	445	364	6.8
125	2016	32	1	136	104	2	1	62.8577	-25.1787	451	367	6.9
125	2018	32	1	152	92	2	1	62.8587	-25.1768	445	364	6.8
125	2018	32	1	NA	NA	2	NA	62.8587	-25.1768	445	364	6.8
125	2016	34	1	148	115	1	1	62.8577	-25.1787	451	367	6.9
125	2018	37	1	183	140	2	1	62.8587	-25.1768	445	364	6.8
125	2018	39	1	NA	NA	1	NA	62.8587	-25.1768	445	364	6.8
125	2018	40	1	NA	NA	1	NA	62.8587	-25.1768	445	364	6.8
125	2018	53	1	472	364	1	3	62.8587	-25.1768	445	364	6.8
125	2016	NA	NA	0	NA	NA	NA	62.8577	-25.1787	451	367	6.9
125	2016	NA	NA	0	NA	NA	NA	62.8577	-25.1787	451	367	6.9
125	2018	NA	NA	0	NA	NA	NA	62.8587	-25.1768	445	364	6.8
125	2018	NA	NA	0	NA	NA	NA	62.8587	-25.1768	445	364	6.8
125	2020	24	2	NA	NA	2	NA	62.8568	-25.1772	434	360	7.5
125	2020	26	1	NA	NA	2	NA	62.8568	-25.1772	434	360	7.5
125	2020	28	1	NA	NA	1	NA	62.8568	-25.1772	434	360	7.5
125	2020	28	1	NA	NA	2	NA	62.8568	-25.1772	434	360	7.5
125	2020	29	1	NA	NA	2	NA	62.8568	-25.1772	434	360	7.5
125	2020	30	1	NA	NA	2	NA	62.8568	-25.1772	434	360	7.5
125	2020	31	1	NA	NA	1	NA	62.8568	-25.1772	434	360	7.5
125	2020	31	1	NA	NA	2	NA	62.8568	-25.1772	434	360	7.5
125	2020	32	1	NA	NA	1	NA	62.8568	-25.1772	434	360	7.5
125	2020	34	1	NA	NA	2	NA	62.8568	-25.1772	434	360	7.5
125	2020	34	1	NA	NA	1	NA	62.8568	-25.1772	434	360	7.5
125	2020	37	1	217	162	2	1	62.8568	-25.1772	434	360	7.5
125	2020	40	1	273	210	2	1	62.8568	-25.1772	434	360	7.5
125	2020	42	1	341	265	1	1	62.8568	-25.1772	434	360	7.5
125	2020	48	1	NA	NA	2	NA	62.8568	-25.1772	434	360	7.5
125	2020	50	1	520	376	1	2	62.8568	-25.1772	434	360	7.5
125	2020	NA	NA	0	NA	NA	NA	62.8568	-25.1772	434	360	7.5
125	2020	NA	NA	0	NA	NA	NA	62.8568	-25.1772	434	360	7.5
125	2015	25	1	70.9	56	2	1	62.861	-25.1698	447	369	7
125	2015	29	1	98	77	2	1	62.861	-25.1698	447	369	7
125	2015	NA	NA	0	NA	NA	NA	62.861	-25.1698	447	369	7
125	2015	NA	NA	0	NA	NA	NA	62.861	-25.1698	447	369	7
125	2014	36	1	165	135	1	1	63.0528	-24.9853	473	458	7
125	2014	NA	NA	0	NA	NA	NA	63.0528	-24.9853	473	458	7
125	2014	NA	NA	0	NA	NA	NA	63.0528	-24.9853	473	458	7
125	2010	15	1	NA	NA	2	NA	62.6822	-24.9832	436	494	7.5
125	2010	15	1	NA	NA	1	NA	62.6822	-24.9832	436	494	7.5
125	2014	27	1	NA	NA	1	NA	62.6805	-24.9863	450	540	7.1
125	2014	29	1	102	73	1	1	62.6805	-24.9863	450	540	7.1
125	2014	30	1	115	87	2	1	62.6805	-24.9863	450	540	7.1
125	2014	31	1	NA	NA	2	NA	62.6805	-24.9863	450	540	7.1
125	2010	32	1	139	101.9	2	1	62.6822	-24.9832	436	494	7.5
125	2014	33	1	125	101	1	1	62.6805	-24.9863	450	540	7.1
125	2014	34	1	163	128	1	1	62.6805	-24.9863	450	540	7.1
125	2010	34	1	200	130	2	1	62.6822	-24.9832	436	494	7.5
125	2010	36	1	211	151	2	1	62.6822	-24.9832	436	494	7.5
125	2014	48	1	449	337	1	2	62.6805	-24.9863	450	540	7.1
125	2014	NA	NA	0	NA	NA	NA	62.6805	-24.9863	450	540	7.1
125	2014	NA	NA	0	NA	NA	NA	62.6805	-24.9863	450	540	7.1
125	2010	NA	NA	0	NA	NA	NA	62.6822	-24.9832	436	494	7.5
125	2010	NA	NA	0	NA	NA	NA	62.6822	-24.9832	436	494	7.5
125	2015	18	1	25	18	1	1	62.6793	-24.9797	433	518	7
125	2015	31	1	111	84	2	1	62.6793	-24.9797	433	518	7
125	2015	33	1	158	101.9	2	1	62.6793	-24.9797	433	518	7
125	2015	NA	NA	0	NA	NA	NA	62.6793	-24.9797	433	518	7
125	2015	NA	NA	0	NA	NA	NA	62.6793	-24.9797	433	518	7
125	2016	25	1	NA	NA	2	NA	62.6828	-24.9827	447	516	6.7
125	2016	34	1	NA	NA	1	NA	62.6828	-24.9827	447	516	6.7
125	2016	40	1	237	178	1	1	62.6828	-24.9827	447	516	6.7
125	2016	41	1	256	198	2	1	62.6828	-24.9827	447	516	6.7
125	2016	42	1	NA	NA	2	NA	62.6828	-24.9827	447	516	6.7
125	2016	43	1	345.9	260	1	1	62.6828	-24.9827	447	516	6.7
125	2016	49	1	NA	NA	1	NA	62.6828	-24.9827	447	516	6.7
125	2016	52	1	NA	NA	1	NA	62.6828	-24.9827	447	516	6.7
125	2016	54	1	622	481	2	1	62.6828	-24.9827	447	516	6.7
125	2016	57	1	789	591	2	1	62.6828	-24.9827	447	516	6.7
125	2016	NA	NA	0	NA	NA	NA	62.6828	-24.9827	447	516	6.7
125	2016	NA	NA	0	NA	NA	NA	62.6828	-24.9827	447	516	6.7
125	2013	35	1	160	128	2	1	62.6823	-24.9793	440	491	6.9
125	2013	NA	NA	0	NA	NA	NA	62.6823	-24.9793	440	491	6.9
125	2013	NA	NA	0	NA	NA	NA	62.6823	-24.9793	440	491	6.9
125	2021	44	1	375	268	1	1	62.6822	-24.9808	452	480	6.8
125	2021	58	1	867	610	2	2	62.6822	-24.9808	452	480	6.8
125	2019	41	1	275	217	2	1	62.68	-24.9817	450	490	7.4
125	2019	NA	NA	0	NA	NA	NA	62.68	-24.9817	450	490	7.4
125	2019	NA	NA	0	NA	NA	NA	62.68	-24.9817	450	490	7.4
125	2013	30	1	NA	NA	2	NA	63.1488	-24.8917	306	309	NA
125	2013	NA	NA	0	NA	NA	NA	63.1488	-24.8917	306	309	NA
125	2013	NA	NA	0	NA	NA	NA	63.1488	-24.8917	306	309	NA
125	2018	13	1	NA	NA	1	NA	63.146	-24.861	302	315	6.2
125	2018	17	1	NA	NA	1	NA	63.146	-24.861	302	315	6.2
125	2018	30	1	NA	NA	1	NA	63.146	-24.861	302	315	6.2
125	2018	NA	NA	0	NA	NA	NA	63.146	-24.861	302	315	6.2
125	2018	NA	NA	0	NA	NA	NA	63.146	-24.861	302	315	6.2
125	2010	14	1	NA	NA	2	NA	63.0848	-25.0775	449	451	7.9
125	2010	22	1	NA	NA	1	NA	63.0848	-25.0775	449	451	7.9
125	2010	26	1	NA	NA	1	NA	63.0848	-25.0775	449	451	7.9
125	2010	30	1	NA	NA	2	NA	63.0848	-25.0775	449	451	7.9
125	2010	31	1	108	86.9	2	1	63.0848	-25.0775	449	451	7.9
125	2010	31	1	NA	NA	1	NA	63.0848	-25.0775	449	451	7.9
125	2010	33	1	NA	NA	1	NA	63.0848	-25.0775	449	451	7.9
125	2010	34	2	NA	NA	2	NA	63.0848	-25.0775	449	451	7.9
125	2010	40	1	NA	NA	2	NA	63.0848	-25.0775	449	451	7.9
125	2010	40	1	245	185	2	1	63.0848	-25.0775	449	451	7.9
125	2010	41	1	NA	NA	2	NA	63.0848	-25.0775	449	451	7.9
125	2010	45	1	NA	NA	1	NA	63.0848	-25.0775	449	451	7.9
125	2010	45	1	NA	NA	NA	NA	63.0848	-25.0775	449	451	7.9
125	2010	46	1	NA	NA	1	NA	63.0848	-25.0775	449	451	7.9
125	2010	49	1	436	333	1	2	63.0848	-25.0775	449	451	7.9
125	2010	51	1	NA	NA	2	NA	63.0848	-25.0775	449	451	7.9
125	2010	53	1	506	394	2	1	63.0848	-25.0775	449	451	7.9
125	2010	59	1	703	551	2	2	63.0848	-25.0775	449	451	7.9
125	2010	NA	NA	0	NA	NA	NA	63.0848	-25.0775	449	451	7.9
125	2010	NA	NA	0	NA	NA	NA	63.0848	-25.0775	449	451	7.9
125	2015	21	1	NA	NA	1	NA	63.0782	-25.0632	450	462	6.8
125	2015	26	1	67	56	1	1	63.0782	-25.0632	450	462	6.8
125	2015	26	1	NA	NA	2	NA	63.0782	-25.0632	450	462	6.8
125	2015	28	1	93	74	1	1	63.0782	-25.0632	450	462	6.8
125	2015	29	1	91	76	2	1	63.0782	-25.0632	450	462	6.8
125	2015	37	1	216	164	1	1	63.0782	-25.0632	450	462	6.8
125	2015	43	1	311	238	1	1	63.0782	-25.0632	450	462	6.8
125	2015	NA	NA	0	NA	NA	NA	63.0782	-25.0632	450	462	6.8
125	2015	NA	NA	0	NA	NA	NA	63.0782	-25.0632	450	462	6.8
125	2019	22	1	NA	NA	1	NA	63.082	-25.0732	470	476	7.6
125	2019	34	1	NA	NA	2	NA	63.082	-25.0732	470	476	7.6
125	2019	35	1	NA	NA	2	NA	63.082	-25.0732	470	476	7.6
125	2019	37	1	194	152	2	1	63.082	-25.0732	470	476	7.6
125	2019	43	1	NA	NA	2	NA	63.082	-25.0732	470	476	7.6
125	2019	48	1	381	290	1	3	63.082	-25.0732	470	476	7.6
125	2019	49	1	418	317	1	3	63.082	-25.0732	470	476	7.6
125	2019	49	2	NA	NA	2	NA	63.082	-25.0732	470	476	7.6
125	2019	50	1	NA	NA	1	NA	63.082	-25.0732	470	476	7.6
125	2019	50	1	477	365	2	1	63.082	-25.0732	470	476	7.6
125	2019	51	1	520	397	2	2	63.082	-25.0732	470	476	7.6
125	2019	53	1	NA	NA	1	NA	63.082	-25.0732	470	476	7.6
125	2019	NA	NA	0	NA	NA	NA	63.082	-25.0732	470	476	7.6
125	2019	NA	NA	0	NA	NA	NA	63.082	-25.0732	470	476	7.6
125	2012	13	1	NA	NA	NA	NA	63.0852	-25.0768	452	462	7.9
125	2012	18	1	NA	NA	NA	NA	63.0852	-25.0768	452	462	7.9
125	2012	24	1	NA	NA	NA	NA	63.0852	-25.0768	452	462	7.9
125	2012	25	1	NA	NA	1	NA	63.0852	-25.0768	452	462	7.9
125	2012	26	1	NA	NA	NA	NA	63.0852	-25.0768	452	462	7.9
125	2012	27	2	NA	NA	NA	NA	63.0852	-25.0768	452	462	7.9
125	2012	30	1	NA	NA	2	NA	63.0852	-25.0768	452	462	7.9
125	2012	31	1	NA	NA	2	NA	63.0852	-25.0768	452	462	7.9
125	2012	32	1	119	93	2	1	63.0852	-25.0768	452	462	7.9
125	2012	34	1	148	114	1	1	63.0852	-25.0768	452	462	7.9
125	2012	34	1	186	134	2	1	63.0852	-25.0768	452	462	7.9
125	2012	42	1	NA	NA	2	NA	63.0852	-25.0768	452	462	7.9
125	2012	46	1	NA	NA	2	NA	63.0852	-25.0768	452	462	7.9
125	2012	46	1	376	291	2	2	63.0852	-25.0768	452	462	7.9
125	2012	50	1	655	467	1	2	63.0852	-25.0768	452	462	7.9
125	2012	54	1	NA	NA	1	NA	63.0852	-25.0768	452	462	7.9
125	2012	57	1	NA	NA	2	NA	63.0852	-25.0768	452	462	7.9
125	2012	NA	NA	0	NA	NA	NA	63.0852	-25.0768	452	462	7.9
125	2012	NA	NA	0	NA	NA	NA	63.0852	-25.0768	452	462	7.9
125	2021	27	1	NA	NA	2	NA	63.0803	-25.075	472	489	6.6
125	2021	35	1	NA	NA	1	NA	63.0803	-25.075	472	489	6.6
125	2021	43	1	364	280	2	1	63.0803	-25.075	472	489	6.6
125	2021	44	1	332	247	1	2	63.0803	-25.075	472	489	6.6
125	2021	45	1	NA	NA	2	NA	63.0803	-25.075	472	489	6.6
125	2021	50	1	553	419	2	1	63.0803	-25.075	472	489	6.6
125	2021	52	1	563	409	1	3	63.0803	-25.075	472	489	6.6
125	2021	56	1	866	556	2	22	63.0803	-25.075	472	489	6.6
125	2018	25	1	NA	NA	2	NA	63.0777	-25.0697	471	482	7
125	2018	28	1	NA	NA	2	NA	63.0777	-25.0697	471	482	7
125	2018	31	1	NA	NA	1	NA	63.0777	-25.0697	471	482	7
125	2018	33	1	NA	NA	1	NA	63.0777	-25.0697	471	482	7
125	2018	36	1	191	146	2	1	63.0777	-25.0697	471	482	7
125	2018	39	1	NA	NA	2	NA	63.0777	-25.0697	471	482	7
125	2018	42	1	320	247	2	1	63.0777	-25.0697	471	482	7
125	2018	44	1	NA	NA	1	NA	63.0777	-25.0697	471	482	7
125	2018	45	1	NA	NA	1	NA	63.0777	-25.0697	471	482	7
125	2018	46	1	347.9	271	1	2	63.0777	-25.0697	471	482	7
125	2018	46	1	341	270	1	2	63.0777	-25.0697	471	482	7
125	2018	47	1	NA	NA	1	NA	63.0777	-25.0697	471	482	7
125	2018	49	1	NA	NA	1	NA	63.0777	-25.0697	471	482	7
125	2018	50	3	NA	NA	1	NA	63.0777	-25.0697	471	482	7
125	2018	50	1	525	403	1	2	63.0777	-25.0697	471	482	7
125	2018	52	1	NA	NA	2	NA	63.0777	-25.0697	471	482	7
125	2018	54	1	NA	NA	2	NA	63.0777	-25.0697	471	482	7
125	2018	57	1	NA	NA	2	NA	63.0777	-25.0697	471	482	7
125	2018	NA	NA	0	NA	NA	NA	63.0777	-25.0697	471	482	7
125	2018	NA	NA	0	NA	NA	NA	63.0777	-25.0697	471	482	7
125	2013	39	1	223	163	2	1	63.0822	-25.0702	457	465	6.9
125	2013	53	1	574	438	2	2	63.0822	-25.0702	457	465	6.9
125	2013	58	1	1124	586	2	2	63.0822	-25.0702	457	465	6.9
125	2013	NA	NA	0	NA	NA	NA	63.0822	-25.0702	457	465	6.9
125	2013	NA	NA	0	NA	NA	NA	63.0822	-25.0702	457	465	6.9
125	2016	26	1	63	62	2	1	63.0762	-25.0645	464	482	6.7
125	2016	26	1	NA	NA	1	NA	63.0762	-25.0645	464	482	6.7
125	2016	32	1	NA	NA	2	NA	63.0762	-25.0645	464	482	6.7
125	2016	40	1	NA	NA	2	NA	63.0762	-25.0645	464	482	6.7
125	2016	49	1	477	357	1	3	63.0762	-25.0645	464	482	6.7
125	2016	50	2	NA	NA	1	NA	63.0762	-25.0645	464	482	6.7
125	2016	51	1	458	350	1	3	63.0762	-25.0645	464	482	6.7
125	2016	51	1	NA	NA	2	NA	63.0762	-25.0645	464	482	6.7
125	2016	52	1	NA	NA	1	NA	63.0762	-25.0645	464	482	6.7
125	2016	54	1	570.9	456	1	3	63.0762	-25.0645	464	482	6.7
125	2016	57	1	NA	NA	2	NA	63.0762	-25.0645	464	482	6.7
125	2016	61	1	1066	684	2	32	63.0762	-25.0645	464	482	6.7
125	2016	NA	NA	0	NA	NA	NA	63.0762	-25.0645	464	482	6.7
125	2016	NA	NA	0	NA	NA	NA	63.0762	-25.0645	464	482	6.7
125	2020	17	1	NA	NA	2	NA	63.077	-25.0637	456	471	7.2
125	2020	20	1	NA	NA	2	NA	63.077	-25.0637	456	471	7.2
125	2020	20	1	NA	NA	NA	NA	63.077	-25.0637	456	471	7.2
125	2020	21	1	NA	NA	2	NA	63.077	-25.0637	456	471	7.2
125	2020	22	1	42	31	2	1	63.077	-25.0637	456	471	7.2
125	2020	22	1	NA	NA	2	NA	63.077	-25.0637	456	471	7.2
125	2020	23	2	NA	NA	1	NA	63.077	-25.0637	456	471	7.2
125	2020	23	1	NA	NA	2	NA	63.077	-25.0637	456	471	7.2
125	2020	24	1	53	41	2	1	63.077	-25.0637	456	471	7.2
125	2020	27	1	NA	NA	1	NA	63.077	-25.0637	456	471	7.2
125	2020	41	1	NA	NA	1	NA	63.077	-25.0637	456	471	7.2
125	2020	45	1	NA	NA	1	NA	63.077	-25.0637	456	471	7.2
125	2020	46	1	NA	NA	1	NA	63.077	-25.0637	456	471	7.2
125	2020	47	1	NA	NA	1	NA	63.077	-25.0637	456	471	7.2
125	2020	48	1	NA	NA	2	NA	63.077	-25.0637	456	471	7.2
125	2020	48	4	NA	NA	1	NA	63.077	-25.0637	456	471	7.2
125	2020	48	1	436	334	1	2	63.077	-25.0637	456	471	7.2
125	2020	51	1	NA	NA	1	NA	63.077	-25.0637	456	471	7.2
125	2020	51	1	479	367	1	2	63.077	-25.0637	456	471	7.2
125	2020	52	1	NA	NA	1	NA	63.077	-25.0637	456	471	7.2
125	2020	55	1	598	465	1	2	63.077	-25.0637	456	471	7.2
125	2020	NA	NA	0	NA	NA	NA	63.077	-25.0637	456	471	7.2
125	2020	NA	4	NA	NA	NA	NA	63.077	-25.0637	456	471	7.2
125	2020	NA	NA	0	NA	NA	NA	63.077	-25.0637	456	471	7.2
125	2017	15	1	NA	NA	1	NA	63.0773	-25.0575	454	472	6.3
125	2017	18	1	NA	NA	2	NA	63.0773	-25.0575	454	472	6.3
125	2017	23	1	46	38	2	1	63.0773	-25.0575	454	472	6.3
125	2017	31	1	NA	NA	1	NA	63.0773	-25.0575	454	472	6.3
125	2017	31	1	NA	NA	2	NA	63.0773	-25.0575	454	472	6.3
125	2017	39	1	241	179	1	1	63.0773	-25.0575	454	472	6.3
125	2017	40	1	NA	NA	2	NA	63.0773	-25.0575	454	472	6.3
125	2017	44	1	NA	NA	2	NA	63.0773	-25.0575	454	472	6.3
125	2017	47	1	404	305	1	1	63.0773	-25.0575	454	472	6.3
125	2017	48	1	NA	NA	1	NA	63.0773	-25.0575	454	472	6.3
125	2017	50	1	453	355	1	2	63.0773	-25.0575	454	472	6.3
125	2017	51	1	NA	NA	1	NA	63.0773	-25.0575	454	472	6.3
125	2017	51	1	534	400	2	1	63.0773	-25.0575	454	472	6.3
125	2017	52	1	NA	NA	1	NA	63.0773	-25.0575	454	472	6.3
125	2017	52	1	550	431	1	2	63.0773	-25.0575	454	472	6.3
125	2017	54	1	NA	NA	1	NA	63.0773	-25.0575	454	472	6.3
125	2017	55	1	NA	NA	2	NA	63.0773	-25.0575	454	472	6.3
125	2017	NA	NA	0	NA	NA	NA	63.0773	-25.0575	454	472	6.3
125	2017	NA	NA	0	NA	NA	NA	63.0773	-25.0575	454	472	6.3
125	2012	16	1	18	15	2	1	63.1455	-24.8663	304	310	7.6
125	2012	31	1	132	101	2	2	63.1455	-24.8663	304	310	7.6
125	2012	NA	NA	0	NA	NA	NA	63.1455	-24.8663	304	310	7.6
125	2012	NA	NA	0	NA	NA	NA	63.1455	-24.8663	304	310	7.6
125	2020	14	1	18	12	1	1	63.1475	-24.8583	305	312	7.3
125	2020	26	1	71	60	1	1	63.1475	-24.8583	305	312	7.3
125	2020	NA	NA	0	NA	NA	NA	63.1475	-24.8583	305	312	7.3
125	2020	NA	NA	0	NA	NA	NA	63.1475	-24.8583	305	312	7.3
125	2010	13	1	8	NA	NA	NA	63.1428	-24.855	303	311	8.1
125	2010	13	1	8	NA	NA	NA	63.1428	-24.855	303	311	8.1
125	2010	14	1	15	NA	NA	NA	63.1428	-24.855	303	311	8.1
125	2010	15	1	NA	NA	NA	NA	63.1428	-24.855	303	311	8.1
125	2010	25	1	NA	NA	NA	NA	63.1428	-24.855	303	311	8.1
125	2010	30	1	117	96	2	NA	63.1428	-24.855	303	311	8.1
125	2010	31	1	NA	NA	NA	NA	63.1428	-24.855	303	311	8.1
125	2010	38	1	235	170	2	1	63.1428	-24.855	303	311	8.1
125	2010	NA	NA	0	NA	NA	NA	63.1428	-24.855	303	311	8.1
125	2010	NA	NA	0	NA	NA	NA	63.1428	-24.855	303	311	8.1
125	2018	15	1	12	7	1	1	63.1463	-24.8502	301	313	7.1
125	2018	18	1	21	14	1	1	63.1463	-24.8502	301	313	7.1
125	2014	27	1	NA	NA	2	NA	63.1465	-24.851	301	313	8
125	2014	29	1	NA	NA	1	NA	63.1465	-24.851	301	313	8
125	2018	46	1	382	283	1	1	63.1463	-24.8502	301	313	7.1
125	2018	48	1	455	336	1	1	63.1463	-24.8502	301	313	7.1
125	2014	NA	NA	0	NA	NA	NA	63.1465	-24.851	301	313	8
125	2014	NA	NA	0	NA	NA	NA	63.1465	-24.851	301	313	8
125	2018	NA	NA	0	NA	NA	NA	63.1463	-24.8502	301	313	7.1
125	2018	NA	NA	0	NA	NA	NA	63.1463	-24.8502	301	313	7.1
125	2019	18	1	NA	NA	2	NA	63.1442	-24.8455	300	310	7.5
125	2019	22	1	56	43	2	1	63.1442	-24.8455	300	310	7.5
125	2019	24	1	52	41	2	1	63.1442	-24.8455	300	310	7.5
125	2019	37	1	NA	NA	1	NA	63.1442	-24.8455	300	310	7.5
125	2019	37	1	229	185	1	1	63.1442	-24.8455	300	310	7.5
125	2019	38	1	221	176	2	1	63.1442	-24.8455	300	310	7.5
125	2019	NA	NA	0	NA	NA	NA	63.1442	-24.8455	300	310	7.5
125	2019	NA	NA	0	NA	NA	NA	63.1442	-24.8455	300	310	7.5
125	2016	24	1	NA	NA	2	NA	63.1442	-24.8435	300	311	7.3
125	2016	27	1	NA	NA	1	NA	63.1442	-24.8435	300	311	7.3
125	2016	35	1	NA	NA	2	NA	63.1442	-24.8435	300	311	7.3
125	2016	NA	NA	0	NA	NA	NA	63.1442	-24.8435	300	311	7.3
125	2016	NA	NA	0	NA	NA	NA	63.1442	-24.8435	300	311	7.3
125	2019	14	1	11	9	1	1	62.7885	-24.8103	474	529	7.3
125	2019	14	2	NA	NA	1	NA	62.7885	-24.8103	474	529	7.3
125	2019	15	1	NA	NA	2	NA	62.7885	-24.8103	474	529	7.3
125	2019	16	1	NA	NA	2	NA	62.7885	-24.8103	474	529	7.3
125	2019	16	1	NA	NA	1	NA	62.7885	-24.8103	474	529	7.3
125	2019	17	2	NA	NA	1	NA	62.7885	-24.8103	474	529	7.3
125	2019	19	1	NA	NA	2	NA	62.7885	-24.8103	474	529	7.3
125	2019	20	1	35	28	2	1	62.7885	-24.8103	474	529	7.3
125	2019	23	1	47	39	2	1	62.7885	-24.8103	474	529	7.3
125	2019	24	1	50	41	2	1	62.7885	-24.8103	474	529	7.3
125	2020	24	1	NA	NA	NA	NA	62.7878	-24.8127	460	513	7.3
125	2020	27	1	86.9	65	2	1	62.7878	-24.8127	460	513	7.3
125	2020	27	1	NA	NA	2	NA	62.7878	-24.8127	460	513	7.3
125	2020	29	1	122	91	2	1	62.7878	-24.8127	460	513	7.3
125	2019	34	1	137	105	2	1	62.7885	-24.8103	474	529	7.3
125	2020	49	1	NA	NA	1	NA	62.7878	-24.8127	460	513	7.3
125	2020	49	1	512	344.9	2	1	62.7878	-24.8127	460	513	7.3
125	2020	56	1	737	537	2	2	62.7878	-24.8127	460	513	7.3
125	2020	62	1	1241	806	2	22	62.7878	-24.8127	460	513	7.3
125	2019	NA	NA	0	NA	NA	NA	62.7885	-24.8103	474	529	7.3
125	2019	NA	NA	0	NA	NA	NA	62.7885	-24.8103	474	529	7.3
125	2020	NA	NA	0	NA	NA	NA	62.7878	-24.8127	460	513	7.3
125	2020	NA	NA	0	NA	NA	NA	62.7878	-24.8127	460	513	7.3
125	2016	18	1	NA	NA	2	NA	62.79	-24.8122	468	518	7
125	2016	19	1	NA	NA	2	NA	62.79	-24.8122	468	518	7
125	2016	21	1	NA	NA	2	NA	62.79	-24.8122	468	518	7
125	2016	23	1	NA	NA	2	NA	62.79	-24.8122	468	518	7
125	2016	26	1	NA	NA	1	NA	62.79	-24.8122	468	518	7
125	2016	26	1	NA	NA	2	NA	62.79	-24.8122	468	518	7
125	2016	28	1	NA	NA	1	NA	62.79	-24.8122	468	518	7
125	2016	29	1	NA	NA	2	NA	62.79	-24.8122	468	518	7
125	2016	29	1	NA	NA	1	NA	62.79	-24.8122	468	518	7
125	2016	33	3	NA	NA	2	NA	62.79	-24.8122	468	518	7
125	2016	36	1	NA	NA	1	NA	62.79	-24.8122	468	518	7
125	2016	40	1	NA	NA	1	NA	62.79	-24.8122	468	518	7
125	2016	41	1	NA	NA	2	NA	62.79	-24.8122	468	518	7
125	2016	44	1	NA	NA	1	NA	62.79	-24.8122	468	518	7
125	2016	45	1	NA	NA	1	NA	62.79	-24.8122	468	518	7
125	2016	45	1	356	268	2	1	62.79	-24.8122	468	518	7
125	2016	47	1	NA	NA	1	NA	62.79	-24.8122	468	518	7
125	2016	48	1	522	376	2	1	62.79	-24.8122	468	518	7
125	2016	49	1	NA	NA	1	NA	62.79	-24.8122	468	518	7
125	2016	49	1	445	330	2	1	62.79	-24.8122	468	518	7
125	2016	50	3	NA	NA	2	NA	62.79	-24.8122	468	518	7
125	2016	51	1	NA	NA	2	NA	62.79	-24.8122	468	518	7
125	2016	52	1	595	444	2	1	62.79	-24.8122	468	518	7
125	2016	55	1	NA	NA	2	NA	62.79	-24.8122	468	518	7
125	2016	61	1	1160	753	2	22	62.79	-24.8122	468	518	7
125	2016	NA	NA	0	NA	NA	NA	62.79	-24.8122	468	518	7
125	2016	NA	NA	0	NA	NA	NA	62.79	-24.8122	468	518	7
125	2021	14	1	NA	NA	1	NA	62.7895	-24.8117	473	525	6.9
125	2021	18	1	NA	NA	2	NA	62.7895	-24.8117	473	525	6.9
125	2021	19	1	NA	NA	2	NA	62.7895	-24.8117	473	525	6.9
125	2021	20	1	31	26	1	1	62.7895	-24.8117	473	525	6.9
125	2021	20	1	NA	NA	1	NA	62.7895	-24.8117	473	525	6.9
125	2021	21	1	40	35	2	1	62.7895	-24.8117	473	525	6.9
125	2021	21	1	NA	NA	1	NA	62.7895	-24.8117	473	525	6.9
125	2021	21	1	NA	NA	2	NA	62.7895	-24.8117	473	525	6.9
125	2021	21	1	NA	NA	1	NA	62.7895	-24.8117	473	525	6.9
125	2021	21	1	NA	NA	1	NA	62.7895	-24.8117	473	525	6.9
125	2021	21	1	NA	NA	2	NA	62.7895	-24.8117	473	525	6.9
125	2021	23	1	51	44	1	1	62.7895	-24.8117	473	525	6.9
125	2021	23	1	62	44	2	1	62.7895	-24.8117	473	525	6.9
125	2021	29	1	100	77	2	1	62.7895	-24.8117	473	525	6.9
125	2015	18	1	NA	NA	2	NA	62.79	-24.8108	457	510	7.1
125	2015	25	1	62	50	1	1	62.79	-24.8108	457	510	7.1
125	2015	25	1	NA	NA	2	NA	62.79	-24.8108	457	510	7.1
125	2015	26	1	69	53	1	1	62.79	-24.8108	457	510	7.1
125	2015	26	1	NA	NA	2	NA	62.79	-24.8108	457	510	7.1
125	2015	28	1	NA	NA	2	NA	62.79	-24.8108	457	510	7.1
125	2015	32	1	122	92	1	1	62.79	-24.8108	457	510	7.1
125	2015	36	1	194	148	1	1	62.79	-24.8108	457	510	7.1
125	2015	45	1	365	261	2	1	62.79	-24.8108	457	510	7.1
125	2015	NA	NA	0	NA	NA	NA	62.79	-24.8108	457	510	7.1
125	2015	NA	NA	0	NA	NA	NA	62.79	-24.8108	457	510	7.1
125	2018	22	1	NA	NA	2	NA	62.7907	-24.8083	466	515	6.9
125	2018	23	2	NA	NA	1	NA	62.7907	-24.8083	466	515	6.9
125	2018	24	3	NA	NA	1	NA	62.7907	-24.8083	466	515	6.9
125	2018	26	3	NA	NA	2	NA	62.7907	-24.8083	466	515	6.9
125	2018	26	2	NA	NA	1	NA	62.7907	-24.8083	466	515	6.9
125	2018	27	1	76	60	2	1	62.7907	-24.8083	466	515	6.9
125	2018	27	1	NA	NA	2	NA	62.7907	-24.8083	466	515	6.9
125	2018	28	1	NA	NA	1	NA	62.7907	-24.8083	466	515	6.9
125	2018	30	1	NA	NA	1	NA	62.7907	-24.8083	466	515	6.9
125	2018	31	2	NA	NA	2	NA	62.7907	-24.8083	466	515	6.9
125	2018	32	1	NA	NA	1	NA	62.7907	-24.8083	466	515	6.9
125	2018	33	1	137	106	2	1	62.7907	-24.8083	466	515	6.9
125	2018	36	2	NA	NA	2	NA	62.7907	-24.8083	466	515	6.9
125	2018	39	1	NA	NA	2	NA	62.7907	-24.8083	466	515	6.9
125	2018	45	1	401	302	2	2	62.7907	-24.8083	466	515	6.9
125	2018	52	1	572.9	422	2	2	62.7907	-24.8083	466	515	6.9
125	2018	61	1	1055	754	2	2	62.7907	-24.8083	466	515	6.9
125	2018	NA	NA	0	NA	NA	NA	62.7907	-24.8083	466	515	6.9
125	2018	NA	NA	0	NA	NA	NA	62.7907	-24.8083	466	515	6.9
125	2018	NA	6	NA	NA	NA	NA	62.7907	-24.8083	466	515	6.9
125	2014	18	1	NA	NA	2	NA	62.7988	-24.7982	472	513	7.1
125	2014	20	1	NA	NA	2	NA	62.7988	-24.7982	472	513	7.1
125	2014	23	2	NA	NA	2	NA	62.7988	-24.7982	472	513	7.1
125	2014	23	1	50	45	2	1	62.7988	-24.7982	472	513	7.1
125	2014	25	1	NA	NA	2	NA	62.7988	-24.7982	472	513	7.1
125	2014	26	1	65	50	2	1	62.7988	-24.7982	472	513	7.1
125	2014	26	1	70	50	1	1	62.7988	-24.7982	472	513	7.1
125	2014	43	1	310	235	2	1	62.7988	-24.7982	472	513	7.1
125	2014	49	1	440	340	2	1	62.7988	-24.7982	472	513	7.1
125	2014	NA	NA	0	NA	NA	NA	62.7988	-24.7982	472	513	7.1
125	2014	NA	NA	0	NA	NA	NA	62.7988	-24.7982	472	513	7.1
125	2017	23	1	56	46	1	1	62.7978	-24.801	468	507	7
125	2017	24	1	55	44	1	1	62.7978	-24.801	468	507	7
125	2017	24	1	NA	NA	2	NA	62.7978	-24.801	468	507	7
125	2017	26	2	NA	NA	2	NA	62.7978	-24.801	468	507	7
125	2017	26	1	NA	NA	1	NA	62.7978	-24.801	468	507	7
125	2017	27	1	NA	NA	1	NA	62.7978	-24.801	468	507	7
125	2017	28	1	NA	NA	1	NA	62.7978	-24.801	468	507	7
125	2017	28	1	NA	NA	2	NA	62.7978	-24.801	468	507	7
125	2017	30	1	NA	NA	1	NA	62.7978	-24.801	468	507	7
125	2017	31	1	NA	NA	2	NA	62.7978	-24.801	468	507	7
125	2017	33	1	NA	NA	1	NA	62.7978	-24.801	468	507	7
125	2017	33	1	NA	NA	2	NA	62.7978	-24.801	468	507	7
125	2017	35	1	NA	NA	1	NA	62.7978	-24.801	468	507	7
125	2017	38	1	230	170	2	1	62.7978	-24.801	468	507	7
125	2017	38	1	226	165	1	1	62.7978	-24.801	468	507	7
125	2017	39	1	NA	NA	2	NA	62.7978	-24.801	468	507	7
125	2017	45	1	NA	NA	2	NA	62.7978	-24.801	468	507	7
125	2017	47	1	390	294	1	3	62.7978	-24.801	468	507	7
125	2017	49	1	NA	NA	2	NA	62.7978	-24.801	468	507	7
125	2017	50	1	NA	NA	1	NA	62.7978	-24.801	468	507	7
125	2017	51	1	NA	NA	1	NA	62.7978	-24.801	468	507	7
125	2017	52	1	NA	NA	1	NA	62.7978	-24.801	468	507	7
125	2017	52	1	NA	NA	2	NA	62.7978	-24.801	468	507	7
125	2017	62	1	NA	NA	2	NA	62.7978	-24.801	468	507	7
125	2017	NA	NA	0	NA	NA	NA	62.7978	-24.801	468	507	7
125	2017	NA	NA	0	NA	NA	NA	62.7978	-24.801	468	507	7
125	2017	NA	35	NA	NA	NA	NA	62.7978	-24.801	468	507	7
125	2013	23	1	45	36	2	1	62.7993	-24.7932	464	503	6.6
125	2013	NA	NA	0	NA	NA	NA	62.7993	-24.7932	464	503	6.6
125	2013	NA	NA	0	NA	NA	NA	62.7993	-24.7932	464	503	6.6
125	2010	13	1	NA	NA	2	NA	62.8037	-24.7845	460	486	7.7
125	2010	14	1	NA	NA	2	NA	62.8037	-24.7845	460	486	7.7
125	2010	14	2	NA	NA	1	NA	62.8037	-24.7845	460	486	7.7
125	2010	15	1	NA	NA	1	NA	62.8037	-24.7845	460	486	7.7
125	2010	22	1	NA	NA	2	NA	62.8037	-24.7845	460	486	7.7
125	2010	25	1	NA	NA	1	NA	62.8037	-24.7845	460	486	7.7
125	2010	29	1	103	80	2	1	62.8037	-24.7845	460	486	7.7
125	2010	32	2	NA	NA	2	NA	62.8037	-24.7845	460	486	7.7
125	2010	33	1	131	99	2	1	62.8037	-24.7845	460	486	7.7
125	2010	36	1	NA	NA	2	NA	62.8037	-24.7845	460	486	7.7
125	2010	37	1	NA	NA	2	NA	62.8037	-24.7845	460	486	7.7
125	2010	38	1	NA	NA	2	NA	62.8037	-24.7845	460	486	7.7
125	2010	39	1	NA	NA	2	NA	62.8037	-24.7845	460	486	7.7
125	2010	40	1	NA	NA	2	NA	62.8037	-24.7845	460	486	7.7
125	2010	40	1	NA	NA	1	NA	62.8037	-24.7845	460	486	7.7
125	2010	41	1	NA	NA	2	NA	62.8037	-24.7845	460	486	7.7
125	2010	42	1	NA	NA	2	NA	62.8037	-24.7845	460	486	7.7
125	2010	42	1	318	229	2	1	62.8037	-24.7845	460	486	7.7
125	2010	43	1	NA	NA	1	NA	62.8037	-24.7845	460	486	7.7
125	2010	44	1	NA	NA	1	NA	62.8037	-24.7845	460	486	7.7
125	2010	45	1	NA	NA	2	NA	62.8037	-24.7845	460	486	7.7
125	2010	46	1	408.9	305	1	1	62.8037	-24.7845	460	486	7.7
125	2010	52	1	594	444	2	1	62.8037	-24.7845	460	486	7.7
125	2010	NA	NA	0	NA	NA	NA	62.8037	-24.7845	460	486	7.7
125	2010	NA	16	NA	NA	NA	NA	62.8037	-24.7845	460	486	7.7
125	2010	NA	NA	0	NA	NA	NA	62.8037	-24.7845	460	486	7.7
125	2018	15	1	NA	NA	2	NA	63.0342	-24.3735	396	419	7.4
125	2018	20	1	NA	NA	1	NA	63.0342	-24.3735	396	419	7.4
125	2018	22	1	NA	NA	2	NA	63.0342	-24.3735	396	419	7.4
125	2018	25	1	NA	NA	1	NA	63.0342	-24.3735	396	419	7.4
125	2018	32	1	137	106	2	1	63.0342	-24.3735	396	419	7.4
125	2018	33	1	NA	NA	2	NA	63.0342	-24.3735	396	419	7.4
125	2018	34	1	NA	NA	1	NA	63.0342	-24.3735	396	419	7.4
125	2018	37	1	NA	NA	2	NA	63.0342	-24.3735	396	419	7.4
125	2018	38	1	NA	NA	1	NA	63.0342	-24.3735	396	419	7.4
125	2018	38	1	NA	NA	2	NA	63.0342	-24.3735	396	419	7.4
125	2018	39	1	NA	NA	2	NA	63.0342	-24.3735	396	419	7.4
125	2018	39	1	305	227	2	2	63.0342	-24.3735	396	419	7.4
125	2018	42	1	NA	NA	2	NA	63.0342	-24.3735	396	419	7.4
125	2018	43	1	NA	NA	2	NA	63.0342	-24.3735	396	419	7.4
125	2018	43	2	NA	NA	1	NA	63.0342	-24.3735	396	419	7.4
125	2018	44	1	NA	NA	1	NA	63.0342	-24.3735	396	419	7.4
125	2018	45	1	353	279	1	2	63.0342	-24.3735	396	419	7.4
125	2018	45	1	NA	NA	1	NA	63.0342	-24.3735	396	419	7.4
125	2018	45	1	NA	NA	2	NA	63.0342	-24.3735	396	419	7.4
125	2018	46	1	455	355	2	2	63.0342	-24.3735	396	419	7.4
125	2018	46	1	NA	NA	1	NA	63.0342	-24.3735	396	419	7.4
125	2018	48	1	NA	NA	2	NA	63.0342	-24.3735	396	419	7.4
125	2018	52	1	NA	NA	2	NA	63.0342	-24.3735	396	419	7.4
125	2018	53	1	633	468	2	2	63.0342	-24.3735	396	419	7.4
125	2018	NA	44	NA	NA	NA	NA	63.0342	-24.3735	396	419	7.4
125	2018	NA	NA	0	NA	NA	NA	63.0342	-24.3735	396	419	7.4
125	2018	NA	NA	0	NA	NA	NA	63.0342	-24.3735	396	419	7.4
125	2017	24	1	NA	NA	2	NA	63.0343	-24.3723	396	421	7.3
125	2017	28	1	NA	NA	2	NA	63.0343	-24.3723	396	421	7.3
125	2017	30	1	NA	NA	2	NA	63.0343	-24.3723	396	421	7.3
125	2017	31	3	NA	NA	2	NA	63.0343	-24.3723	396	421	7.3
125	2017	36	1	NA	NA	1	NA	63.0343	-24.3723	396	421	7.3
125	2017	36	1	NA	NA	2	NA	63.0343	-24.3723	396	421	7.3
125	2017	37	1	NA	NA	2	NA	63.0343	-24.3723	396	421	7.3
125	2017	38	2	NA	NA	2	NA	63.0343	-24.3723	396	421	7.3
125	2017	39	1	NA	NA	2	NA	63.0343	-24.3723	396	421	7.3
125	2017	39	1	NA	NA	1	NA	63.0343	-24.3723	396	421	7.3
125	2017	40	3	NA	NA	2	NA	63.0343	-24.3723	396	421	7.3
125	2017	40	1	NA	NA	1	NA	63.0343	-24.3723	396	421	7.3
125	2017	54	1	NA	NA	2	NA	63.0343	-24.3723	396	421	7.3
125	2017	58	1	NA	NA	2	NA	63.0343	-24.3723	396	421	7.3
125	2017	NA	NA	0	NA	NA	NA	63.0343	-24.3723	396	421	7.3
125	2017	NA	NA	0	NA	NA	NA	63.0343	-24.3723	396	421	7.3
125	2017	21	1	NA	NA	2	NA	63.0433	-24.3408	439	427	6.8
125	2017	24	1	NA	NA	NA	NA	63.0433	-24.3408	439	427	6.8
125	2017	26	1	NA	NA	2	NA	63.0433	-24.3408	439	427	6.8
125	2017	28	1	NA	NA	2	NA	63.0433	-24.3408	439	427	6.8
125	2017	28	1	NA	NA	1	NA	63.0433	-24.3408	439	427	6.8
125	2017	35	1	NA	NA	2	NA	63.0433	-24.3408	439	427	6.8
125	2017	NA	NA	0	NA	NA	NA	63.0433	-24.3408	439	427	6.8
125	2017	NA	NA	0	NA	NA	NA	63.0433	-24.3408	439	427	6.8
125	2021	16	1	NA	NA	2	NA	63.0458	-24.332	388	427	6.8
125	2021	17	1	NA	NA	2	NA	63.0458	-24.332	388	427	6.8
125	2021	18	2	NA	NA	2	NA	63.0458	-24.332	388	427	6.8
125	2021	19	1	NA	NA	NA	NA	63.0458	-24.332	388	427	6.8
125	2021	21	2	NA	NA	2	NA	63.0458	-24.332	388	427	6.8
125	2021	22	1	NA	NA	2	NA	63.0458	-24.332	388	427	6.8
125	2021	23	1	NA	NA	1	NA	63.0458	-24.332	388	427	6.8
125	2021	25	1	NA	NA	2	NA	63.0458	-24.332	388	427	6.8
125	2021	39	1	NA	NA	1	NA	63.0458	-24.332	388	427	6.8
125	2021	NA	NA	0	NA	NA	NA	63.0458	-24.332	388	427	6.8
125	2021	NA	NA	0	NA	NA	NA	63.0458	-24.332	388	427	6.8
125	2013	17	1	NA	NA	1	NA	63.0362	-24.3713	398	425	NA
125	2013	23	2	NA	NA	1	NA	63.0362	-24.3713	398	425	NA
125	2013	24	1	NA	NA	1	NA	63.0362	-24.3713	398	425	NA
125	2013	24	3	NA	NA	2	NA	63.0362	-24.3713	398	425	NA
125	2013	27	1	NA	NA	1	NA	63.0362	-24.3713	398	425	NA
125	2013	29	2	NA	NA	1	NA	63.0362	-24.3713	398	425	NA
125	2013	29	1	NA	NA	2	NA	63.0362	-24.3713	398	425	NA
125	2013	33	1	NA	NA	2	NA	63.0362	-24.3713	398	425	NA
125	2013	34	1	NA	NA	2	NA	63.0362	-24.3713	398	425	NA
125	2013	34	1	NA	NA	1	NA	63.0362	-24.3713	398	425	NA
125	2013	36	1	NA	NA	1	NA	63.0362	-24.3713	398	425	NA
125	2013	37	1	NA	NA	1	NA	63.0362	-24.3713	398	425	NA
125	2013	37	1	NA	NA	2	NA	63.0362	-24.3713	398	425	NA
125	2013	38	1	NA	NA	2	NA	63.0362	-24.3713	398	425	NA
125	2013	42	1	NA	NA	2	NA	63.0362	-24.3713	398	425	NA
125	2013	46	1	NA	NA	2	NA	63.0362	-24.3713	398	425	NA
125	2013	NA	NA	0	NA	NA	NA	63.0362	-24.3713	398	425	NA
125	2013	NA	6	NA	NA	NA	NA	63.0362	-24.3713	398	425	NA
125	2013	NA	NA	0	NA	NA	NA	63.0362	-24.3713	398	425	NA
125	2018	17	2	NA	NA	1	NA	63.0418	-24.336	394	427	6.2
125	2018	17	1	NA	NA	2	NA	63.0418	-24.336	394	427	6.2
125	2018	18	1	NA	NA	1	NA	63.0418	-24.336	394	427	6.2
125	2018	20	2	NA	NA	2	NA	63.0418	-24.336	394	427	6.2
125	2018	21	1	NA	NA	2	NA	63.0418	-24.336	394	427	6.2
125	2018	21	4	NA	NA	1	NA	63.0418	-24.336	394	427	6.2
125	2018	22	1	NA	NA	2	NA	63.0418	-24.336	394	427	6.2
125	2018	23	1	NA	NA	1	NA	63.0418	-24.336	394	427	6.2
125	2018	25	1	NA	NA	2	NA	63.0418	-24.336	394	427	6.2
125	2018	26	1	NA	NA	1	NA	63.0418	-24.336	394	427	6.2
125	2018	26	1	NA	NA	2	NA	63.0418	-24.336	394	427	6.2
125	2018	27	1	NA	NA	1	NA	63.0418	-24.336	394	427	6.2
125	2018	28	1	NA	NA	1	NA	63.0418	-24.336	394	427	6.2
125	2018	30	1	NA	NA	1	NA	63.0418	-24.336	394	427	6.2
125	2018	32	1	NA	NA	1	NA	63.0418	-24.336	394	427	6.2
125	2018	NA	76	NA	NA	NA	NA	63.0418	-24.336	394	427	6.2
125	2018	NA	NA	0	NA	NA	NA	63.0418	-24.336	394	427	6.2
125	2018	NA	NA	0	NA	NA	NA	63.0418	-24.336	394	427	6.2
125	2012	20	1	NA	NA	NA	NA	63.0435	-24.347	382	420	6.2
125	2012	NA	NA	0	NA	NA	NA	63.0435	-24.347	382	420	6.2
125	2012	NA	NA	0	NA	NA	NA	63.0435	-24.347	382	420	6.2
125	2012	16	1	NA	NA	2	NA	63.039	-24.3645	390	423	7.5
125	2012	17	3	NA	NA	2	NA	63.039	-24.3645	390	423	7.5
125	2012	19	1	NA	NA	2	NA	63.039	-24.3645	390	423	7.5
125	2012	21	1	NA	NA	1	NA	63.039	-24.3645	390	423	7.5
125	2012	22	1	42	34	2	1	63.039	-24.3645	390	423	7.5
125	2012	22	1	27	NA	2	1	63.039	-24.3645	390	423	7.5
125	2012	23	1	NA	NA	2	NA	63.039	-24.3645	390	423	7.5
125	2012	24	1	55	46	1	1	63.039	-24.3645	390	423	7.5
125	2012	25	1	65	51	2	1	63.039	-24.3645	390	423	7.5
125	2012	25	1	NA	NA	1	NA	63.039	-24.3645	390	423	7.5
125	2012	25	2	NA	NA	2	NA	63.039	-24.3645	390	423	7.5
125	2012	26	2	NA	NA	2	NA	63.039	-24.3645	390	423	7.5
125	2012	27	1	NA	NA	2	NA	63.039	-24.3645	390	423	7.5
125	2012	28	1	NA	NA	1	NA	63.039	-24.3645	390	423	7.5
125	2012	29	1	NA	NA	1	NA	63.039	-24.3645	390	423	7.5
125	2012	30	1	NA	NA	1	NA	63.039	-24.3645	390	423	7.5
125	2012	31	1	65	NA	2	1	63.039	-24.3645	390	423	7.5
125	2012	31	2	NA	NA	2	NA	63.039	-24.3645	390	423	7.5
125	2012	35	1	NA	NA	2	NA	63.039	-24.3645	390	423	7.5
125	2012	39	1	NA	NA	2	NA	63.039	-24.3645	390	423	7.5
125	2012	NA	NA	0	NA	NA	NA	63.039	-24.3645	390	423	7.5
125	2012	NA	NA	0	NA	NA	NA	63.039	-24.3645	390	423	7.5
125	2012	NA	15	NA	NA	NA	NA	63.039	-24.3645	390	423	7.5
125	2019	20	1	NA	NA	1	NA	63.0367	-24.365	399	425	7.7
125	2019	22	1	NA	NA	1	NA	63.0367	-24.365	399	425	7.7
125	2019	25	1	NA	NA	1	NA	63.0367	-24.365	399	425	7.7
125	2019	30	1	NA	NA	2	NA	63.0367	-24.365	399	425	7.7
125	2019	40	1	NA	NA	1	NA	63.0367	-24.365	399	425	7.7
125	2019	41	2	NA	NA	2	NA	63.0367	-24.365	399	425	7.7
125	2019	41	2	NA	NA	1	NA	63.0367	-24.365	399	425	7.7
125	2019	42	2	NA	NA	1	NA	63.0367	-24.365	399	425	7.7
125	2019	43	1	NA	NA	1	NA	63.0367	-24.365	399	425	7.7
125	2019	45	1	NA	NA	1	NA	63.0367	-24.365	399	425	7.7
125	2019	45	1	NA	NA	2	NA	63.0367	-24.365	399	425	7.7
125	2019	46	2	NA	NA	1	NA	63.0367	-24.365	399	425	7.7
125	2019	50	2	NA	NA	2	NA	63.0367	-24.365	399	425	7.7
125	2019	51	1	NA	NA	2	NA	63.0367	-24.365	399	425	7.7
125	2019	NA	10	NA	NA	NA	NA	63.0367	-24.365	399	425	7.7
125	2019	NA	NA	0	NA	NA	NA	63.0367	-24.365	399	425	7.7
125	2019	NA	NA	0	NA	NA	NA	63.0367	-24.365	399	425	7.7
125	2014	20	1	NA	NA	2	NA	63.0445	-24.3343	390	426	6.9
125	2014	21	2	NA	NA	1	NA	63.0445	-24.3343	390	426	6.9
125	2014	22	1	NA	NA	2	NA	63.0445	-24.3343	390	426	6.9
125	2014	23	2	NA	NA	1	NA	63.0445	-24.3343	390	426	6.9
125	2014	25	1	NA	NA	2	NA	63.0445	-24.3343	390	426	6.9
125	2014	25	1	NA	NA	1	NA	63.0445	-24.3343	390	426	6.9
125	2014	26	1	NA	NA	1	NA	63.0445	-24.3343	390	426	6.9
125	2014	26	1	NA	NA	2	NA	63.0445	-24.3343	390	426	6.9
125	2014	27	2	NA	NA	1	NA	63.0445	-24.3343	390	426	6.9
125	2014	27	2	NA	NA	2	NA	63.0445	-24.3343	390	426	6.9
125	2014	28	1	NA	NA	1	NA	63.0445	-24.3343	390	426	6.9
125	2014	29	3	NA	NA	2	NA	63.0445	-24.3343	390	426	6.9
125	2014	29	1	NA	NA	1	NA	63.0445	-24.3343	390	426	6.9
125	2014	33	1	NA	NA	2	NA	63.0445	-24.3343	390	426	6.9
125	2014	NA	11	NA	NA	NA	NA	63.0445	-24.3343	390	426	6.9
125	2014	NA	NA	0	NA	NA	NA	63.0445	-24.3343	390	426	6.9
125	2014	NA	NA	0	NA	NA	NA	63.0445	-24.3343	390	426	6.9
125	2011	14	1	NA	NA	NA	NA	63.0423	-24.3452	380	418	6.8
125	2011	15	1	NA	NA	NA	NA	63.0423	-24.3452	380	418	6.8
125	2011	16	3	NA	NA	NA	NA	63.0423	-24.3452	380	418	6.8
125	2011	17	2	NA	NA	NA	NA	63.0423	-24.3452	380	418	6.8
125	2011	18	2	NA	NA	NA	NA	63.0423	-24.3452	380	418	6.8
125	2011	19	1	NA	NA	NA	NA	63.0423	-24.3452	380	418	6.8
125	2011	20	5	NA	NA	NA	NA	63.0423	-24.3452	380	418	6.8
125	2011	22	2	NA	NA	NA	NA	63.0423	-24.3452	380	418	6.8
125	2011	23	2	NA	NA	NA	NA	63.0423	-24.3452	380	418	6.8
125	2011	36	1	NA	NA	NA	NA	63.0423	-24.3452	380	418	6.8
125	2011	NA	NA	0	NA	NA	NA	63.0423	-24.3452	380	418	6.8
125	2011	NA	NA	0	NA	NA	NA	63.0423	-24.3452	380	418	6.8
125	2011	NA	36	NA	NA	NA	NA	63.0423	-24.3452	380	418	6.8
125	2015	20	1	NA	NA	1	NA	63.044	-24.3312	392	429	6.3
125	2015	22	1	NA	NA	2	NA	63.044	-24.3312	392	429	6.3
125	2015	23	2	NA	NA	2	NA	63.044	-24.3312	392	429	6.3
125	2015	25	1	NA	NA	2	NA	63.044	-24.3312	392	429	6.3
125	2015	26	2	NA	NA	2	NA	63.044	-24.3312	392	429	6.3
125	2015	28	1	NA	NA	2	NA	63.044	-24.3312	392	429	6.3
125	2015	30	1	NA	NA	1	NA	63.044	-24.3312	392	429	6.3
125	2015	NA	NA	0	NA	NA	NA	63.044	-24.3312	392	429	6.3
125	2015	NA	NA	0	NA	NA	NA	63.044	-24.3312	392	429	6.3
125	2016	23	1	NA	NA	1	NA	63.037	-24.3617	382	423	7.2
125	2016	28	1	NA	NA	1	NA	63.037	-24.3617	382	423	7.2
125	2016	30	3	NA	NA	1	NA	63.037	-24.3617	382	423	7.2
125	2016	30	1	NA	NA	2	NA	63.037	-24.3617	382	423	7.2
125	2016	32	1	NA	NA	1	NA	63.037	-24.3617	382	423	7.2
125	2016	32	1	NA	NA	2	NA	63.037	-24.3617	382	423	7.2
125	2016	33	1	NA	NA	2	NA	63.037	-24.3617	382	423	7.2
125	2016	34	3	NA	NA	2	NA	63.037	-24.3617	382	423	7.2
125	2016	34	1	NA	NA	1	NA	63.037	-24.3617	382	423	7.2
125	2016	35	1	NA	NA	2	NA	63.037	-24.3617	382	423	7.2
125	2016	37	1	NA	NA	NA	NA	63.037	-24.3617	382	423	7.2
125	2016	38	1	NA	NA	2	NA	63.037	-24.3617	382	423	7.2
125	2016	39	1	NA	NA	2	NA	63.037	-24.3617	382	423	7.2
125	2016	41	1	NA	NA	2	NA	63.037	-24.3617	382	423	7.2
125	2016	41	1	NA	NA	1	NA	63.037	-24.3617	382	423	7.2
125	2016	42	1	NA	NA	2	NA	63.037	-24.3617	382	423	7.2
125	2016	NA	24	NA	NA	NA	NA	63.037	-24.3617	382	423	7.2
125	2016	NA	NA	0	NA	NA	NA	63.037	-24.3617	382	423	7.2
125	2016	NA	NA	0	NA	NA	NA	63.037	-24.3617	382	423	7.2
125	2019	16	2	NA	NA	1	NA	63.046	-24.3258	387	425	6.6
125	2019	17	1	NA	NA	1	NA	63.046	-24.3258	387	425	6.6
125	2019	19	1	NA	NA	1	NA	63.046	-24.3258	387	425	6.6
125	2019	21	1	NA	NA	2	NA	63.046	-24.3258	387	425	6.6
125	2019	22	1	NA	NA	2	NA	63.046	-24.3258	387	425	6.6
125	2019	22	1	NA	NA	1	NA	63.046	-24.3258	387	425	6.6
125	2019	23	1	NA	NA	2	NA	63.046	-24.3258	387	425	6.6
125	2019	25	4	NA	NA	1	NA	63.046	-24.3258	387	425	6.6
125	2019	27	2	NA	NA	1	NA	63.046	-24.3258	387	425	6.6
125	2019	28	1	NA	NA	1	NA	63.046	-24.3258	387	425	6.6
125	2019	30	1	NA	NA	1	NA	63.046	-24.3258	387	425	6.6
125	2019	31	1	NA	NA	1	NA	63.046	-24.3258	387	425	6.6
125	2019	32	1	NA	NA	1	NA	63.046	-24.3258	387	425	6.6
125	2019	34	1	NA	NA	1	NA	63.046	-24.3258	387	425	6.6
125	2019	35	2	NA	NA	1	NA	63.046	-24.3258	387	425	6.6
125	2019	NA	8	NA	NA	NA	NA	63.046	-24.3258	387	425	6.6
125	2019	NA	NA	0	NA	NA	NA	63.046	-24.3258	387	425	6.6
125	2019	NA	NA	0	NA	NA	NA	63.046	-24.3258	387	425	6.6
125	2014	14	1	NA	NA	2	NA	63.0392	-24.3547	394	423	7.5
125	2014	15	1	NA	NA	2	NA	63.0392	-24.3547	394	423	7.5
125	2014	18	1	NA	NA	2	NA	63.0392	-24.3547	394	423	7.5
125	2014	19	1	NA	NA	2	NA	63.0392	-24.3547	394	423	7.5
125	2014	20	1	NA	NA	1	NA	63.0392	-24.3547	394	423	7.5
125	2014	25	1	NA	NA	2	NA	63.0392	-24.3547	394	423	7.5
125	2014	26	1	NA	NA	1	NA	63.0392	-24.3547	394	423	7.5
125	2014	29	2	NA	NA	1	NA	63.0392	-24.3547	394	423	7.5
125	2014	30	1	NA	NA	1	NA	63.0392	-24.3547	394	423	7.5
125	2014	30	2	NA	NA	2	NA	63.0392	-24.3547	394	423	7.5
125	2014	31	1	NA	NA	2	NA	63.0392	-24.3547	394	423	7.5
125	2014	35	1	NA	NA	1	NA	63.0392	-24.3547	394	423	7.5
125	2014	40	1	NA	NA	1	NA	63.0392	-24.3547	394	423	7.5
125	2014	42	1	NA	NA	1	NA	63.0392	-24.3547	394	423	7.5
125	2014	44	1	NA	NA	2	NA	63.0392	-24.3547	394	423	7.5
125	2014	47	1	NA	NA	1	NA	63.0392	-24.3547	394	423	7.5
125	2014	NA	NA	0	NA	NA	NA	63.0392	-24.3547	394	423	7.5
125	2014	NA	NA	0	NA	NA	NA	63.0392	-24.3547	394	423	7.5
125	2010	15	2	NA	NA	NA	NA	63.045	-24.335	380	429	6.8
125	2010	16	1	NA	NA	NA	NA	63.045	-24.335	380	429	6.8
125	2010	17	2	NA	NA	NA	NA	63.045	-24.335	380	429	6.8
125	2010	18	3	NA	NA	NA	NA	63.045	-24.335	380	429	6.8
125	2010	20	3	NA	NA	NA	NA	63.045	-24.335	380	429	6.8
125	2010	24	1	NA	NA	NA	NA	63.045	-24.335	380	429	6.8
125	2010	NA	NA	0	NA	NA	NA	63.045	-24.335	380	429	6.8
125	2010	NA	NA	0	NA	NA	NA	63.045	-24.335	380	429	6.8
125	2013	14	1	NA	NA	1	NA	63.0473	-24.3208	376	412	7.2
125	2013	14	3	NA	NA	2	NA	63.0473	-24.3208	376	412	7.2
125	2013	15	2	NA	NA	1	NA	63.0473	-24.3208	376	412	7.2
125	2013	16	3	NA	NA	1	NA	63.0473	-24.3208	376	412	7.2
125	2013	17	1	NA	NA	2	NA	63.0473	-24.3208	376	412	7.2
125	2013	17	1	NA	NA	1	NA	63.0473	-24.3208	376	412	7.2
125	2013	18	2	NA	NA	1	NA	63.0473	-24.3208	376	412	7.2
125	2013	19	1	NA	NA	2	NA	63.0473	-24.3208	376	412	7.2
125	2013	20	1	NA	NA	2	NA	63.0473	-24.3208	376	412	7.2
125	2013	20	2	NA	NA	1	NA	63.0473	-24.3208	376	412	7.2
125	2013	21	3	NA	NA	2	NA	63.0473	-24.3208	376	412	7.2
125	2013	22	1	NA	NA	2	NA	63.0473	-24.3208	376	412	7.2
125	2013	22	2	NA	NA	1	NA	63.0473	-24.3208	376	412	7.2
125	2013	23	2	NA	NA	2	NA	63.0473	-24.3208	376	412	7.2
125	2013	23	1	NA	NA	1	NA	63.0473	-24.3208	376	412	7.2
125	2013	24	1	NA	NA	1	NA	63.0473	-24.3208	376	412	7.2
125	2013	26	1	NA	NA	2	NA	63.0473	-24.3208	376	412	7.2
125	2013	27	1	NA	NA	2	NA	63.0473	-24.3208	376	412	7.2
125	2013	NA	NA	0	NA	NA	NA	63.0473	-24.3208	376	412	7.2
125	2013	NA	NA	0	NA	NA	NA	63.0473	-24.3208	376	412	7.2
125	2010	15	1	NA	NA	NA	NA	63.0383	-24.3538	391	415	7.9
125	2010	17	1	26	NA	2	1	63.0383	-24.3538	391	415	7.9
125	2010	17	4	NA	NA	NA	NA	63.0383	-24.3538	391	415	7.9
125	2010	18	2	NA	NA	NA	NA	63.0383	-24.3538	391	415	7.9
125	2010	19	1	NA	NA	NA	NA	63.0383	-24.3538	391	415	7.9
125	2010	20	4	NA	NA	NA	NA	63.0383	-24.3538	391	415	7.9
125	2010	21	1	41	34	2	1	63.0383	-24.3538	391	415	7.9
125	2010	22	2	NA	NA	NA	NA	63.0383	-24.3538	391	415	7.9
125	2010	23	1	46	38	1	1	63.0383	-24.3538	391	415	7.9
125	2010	23	1	48	43	1	1	63.0383	-24.3538	391	415	7.9
125	2010	23	2	NA	NA	NA	NA	63.0383	-24.3538	391	415	7.9
125	2010	24	1	NA	NA	NA	NA	63.0383	-24.3538	391	415	7.9
125	2010	25	3	NA	NA	NA	NA	63.0383	-24.3538	391	415	7.9
125	2010	26	1	77	58	2	1	63.0383	-24.3538	391	415	7.9
125	2010	NA	NA	0	NA	NA	NA	63.0383	-24.3538	391	415	7.9
125	2010	NA	NA	0	NA	NA	NA	63.0383	-24.3538	391	415	7.9
125	2010	NA	32	NA	NA	NA	NA	63.0383	-24.3538	391	415	7.9
125	2020	14	1	NA	NA	1	NA	63.0413	-24.35	384	415	7.5
125	2020	15	1	NA	NA	1	NA	63.0413	-24.35	384	415	7.5
125	2020	16	2	NA	NA	1	NA	63.0413	-24.35	384	415	7.5
125	2020	17	3	NA	NA	1	NA	63.0413	-24.35	384	415	7.5
125	2020	18	3	NA	NA	1	NA	63.0413	-24.35	384	415	7.5
125	2020	18	1	NA	NA	2	NA	63.0413	-24.35	384	415	7.5
125	2020	22	1	NA	NA	1	NA	63.0413	-24.35	384	415	7.5
125	2020	27	1	NA	NA	1	NA	63.0413	-24.35	384	415	7.5
125	2020	28	2	NA	NA	1	NA	63.0413	-24.35	384	415	7.5
125	2020	30	1	NA	NA	1	NA	63.0413	-24.35	384	415	7.5
125	2020	31	1	121	93	1	1	63.0413	-24.35	384	415	7.5
125	2020	33	1	135	108	1	1	63.0413	-24.35	384	415	7.5
125	2020	34	1	165	127	2	2	63.0413	-24.35	384	415	7.5
125	2020	36	1	178	137	1	1	63.0413	-24.35	384	415	7.5
125	2020	36	2	NA	NA	1	NA	63.0413	-24.35	384	415	7.5
125	2020	36	1	194	144	2	2	63.0413	-24.35	384	415	7.5
125	2020	37	1	NA	NA	1	NA	63.0413	-24.35	384	415	7.5
125	2020	41	1	NA	NA	1	NA	63.0413	-24.35	384	415	7.5
125	2020	NA	NA	0	NA	NA	NA	63.0413	-24.35	384	415	7.5
125	2020	NA	3	NA	NA	NA	NA	63.0413	-24.35	384	415	7.5
125	2020	NA	NA	0	NA	NA	NA	63.0413	-24.35	384	415	7.5
125	2021	16	1	15	11	1	1	63.0422	-24.3448	380	410	7.4
125	2021	17	1	25	21	1	1	63.0422	-24.3448	380	410	7.4
125	2021	18	1	NA	NA	1	NA	63.0422	-24.3448	380	410	7.4
125	2021	19	1	NA	NA	1	NA	63.0422	-24.3448	380	410	7.4
125	2021	20	1	NA	NA	2	NA	63.0422	-24.3448	380	410	7.4
125	2021	23	1	NA	NA	1	NA	63.0422	-24.3448	380	410	7.4
125	2021	24	1	NA	NA	2	NA	63.0422	-24.3448	380	410	7.4
125	2021	27	1	NA	NA	1	NA	63.0422	-24.3448	380	410	7.4
125	2021	27	1	NA	NA	2	NA	63.0422	-24.3448	380	410	7.4
125	2021	28	1	NA	NA	1	NA	63.0422	-24.3448	380	410	7.4
125	2021	28	1	NA	NA	2	NA	63.0422	-24.3448	380	410	7.4
125	2021	30	1	NA	NA	1	NA	63.0422	-24.3448	380	410	7.4
125	2021	30	1	NA	NA	2	NA	63.0422	-24.3448	380	410	7.4
125	2021	31	1	130	85	1	1	63.0422	-24.3448	380	410	7.4
125	2021	31	1	125	105	2	1	63.0422	-24.3448	380	410	7.4
125	2021	31	1	NA	NA	2	NA	63.0422	-24.3448	380	410	7.4
125	2021	31	1	NA	NA	1	NA	63.0422	-24.3448	380	410	7.4
125	2021	33	1	NA	NA	1	NA	63.0422	-24.3448	380	410	7.4
125	2021	33	1	NA	NA	1	NA	63.0422	-24.3448	380	410	7.4
125	2021	35	1	NA	NA	2	NA	63.0422	-24.3448	380	410	7.4
125	2021	35	1	NA	NA	1	NA	63.0422	-24.3448	380	410	7.4
125	2021	36	1	NA	NA	1	NA	63.0422	-24.3448	380	410	7.4
125	2021	36	1	NA	NA	2	NA	63.0422	-24.3448	380	410	7.4
125	2021	37	1	NA	NA	1	NA	63.0422	-24.3448	380	410	7.4
125	2021	40	1	245	190	1	2	63.0422	-24.3448	380	410	7.4
125	2021	45	1	NA	NA	2	NA	63.0422	-24.3448	380	410	7.4
125	2021	NA	30	NA	NA	NA	NA	63.0422	-24.3448	380	410	7.4
125	2015	15	1	NA	NA	2	NA	63.0163	-24.4525	423	399	7.3
125	2015	22	1	NA	NA	1	NA	63.0163	-24.4525	423	399	7.3
125	2015	26	1	NA	NA	NA	NA	63.0163	-24.4525	423	399	7.3
125	2015	28	2	NA	NA	NA	NA	63.0163	-24.4525	423	399	7.3
125	2015	31	1	NA	NA	NA	NA	63.0163	-24.4525	423	399	7.3
125	2015	32	2	NA	NA	NA	NA	63.0163	-24.4525	423	399	7.3
125	2015	33	1	138	104	1	1	63.0163	-24.4525	423	399	7.3
125	2015	33	1	158	111	2	1	63.0163	-24.4525	423	399	7.3
125	2015	34	1	198	149	1	1	63.0163	-24.4525	423	399	7.3
125	2015	34	1	NA	NA	1	NA	63.0163	-24.4525	423	399	7.3
125	2015	40	1	261	201	2	1	63.0163	-24.4525	423	399	7.3
125	2015	46	1	376	284	2	1	63.0163	-24.4525	423	399	7.3
125	2015	NA	NA	0	NA	NA	NA	63.0163	-24.4525	423	399	7.3
125	2015	NA	NA	0	NA	NA	NA	63.0163	-24.4525	423	399	7.3
125	2010	16	1	NA	NA	1	NA	63.02	-24.4385	408	407	8.3
125	2010	16	1	NA	NA	2	NA	63.02	-24.4385	408	407	8.3
125	2010	18	2	NA	NA	1	NA	63.02	-24.4385	408	407	8.3
125	2010	19	1	NA	NA	1	NA	63.02	-24.4385	408	407	8.3
125	2010	20	1	31	NA	1	1	63.02	-24.4385	408	407	8.3
125	2010	20	1	NA	NA	1	NA	63.02	-24.4385	408	407	8.3
125	2010	21	1	NA	NA	1	NA	63.02	-24.4385	408	407	8.3
125	2010	23	1	NA	NA	2	NA	63.02	-24.4385	408	407	8.3
125	2010	26	1	80	64	1	1	63.02	-24.4385	408	407	8.3
125	2010	26	1	70.9	57	1	1	63.02	-24.4385	408	407	8.3
125	2010	27	1	NA	NA	1	NA	63.02	-24.4385	408	407	8.3
125	2010	27	2	NA	NA	2	NA	63.02	-24.4385	408	407	8.3
125	2010	28	3	NA	NA	2	NA	63.02	-24.4385	408	407	8.3
125	2010	29	1	NA	NA	1	NA	63.02	-24.4385	408	407	8.3
125	2010	30	1	NA	NA	1	NA	63.02	-24.4385	408	407	8.3
125	2010	31	2	NA	NA	1	NA	63.02	-24.4385	408	407	8.3
125	2010	32	1	NA	NA	2	NA	63.02	-24.4385	408	407	8.3
125	2010	34	1	NA	NA	2	NA	63.02	-24.4385	408	407	8.3
125	2010	36	1	205	157	1	1	63.02	-24.4385	408	407	8.3
125	2010	41	1	269	203.9	1	1	63.02	-24.4385	408	407	8.3
125	2010	NA	NA	0	NA	NA	NA	63.02	-24.4385	408	407	8.3
125	2010	NA	20	NA	NA	NA	NA	63.02	-24.4385	408	407	8.3
125	2010	NA	NA	0	NA	NA	NA	63.02	-24.4385	408	407	8.3
125	2014	21	1	NA	NA	1	NA	63.0188	-24.4393	415	420	7.4
125	2014	24	1	57	44	2	1	63.0188	-24.4393	415	420	7.4
125	2014	25	1	NA	NA	1	NA	63.0188	-24.4393	415	420	7.4
125	2014	33	2	NA	NA	2	NA	63.0188	-24.4393	415	420	7.4
125	2014	34	1	NA	NA	2	NA	63.0188	-24.4393	415	420	7.4
125	2014	34	1	NA	NA	1	NA	63.0188	-24.4393	415	420	7.4
125	2014	35	1	NA	NA	1	NA	63.0188	-24.4393	415	420	7.4
125	2014	36	1	NA	NA	2	NA	63.0188	-24.4393	415	420	7.4
125	2014	37	2	NA	NA	1	NA	63.0188	-24.4393	415	420	7.4
125	2014	37	1	197	146	2	1	63.0188	-24.4393	415	420	7.4
125	2014	38	1	NA	NA	2	NA	63.0188	-24.4393	415	420	7.4
125	2014	38	1	223	170	1	1	63.0188	-24.4393	415	420	7.4
125	2014	39	1	NA	NA	2	NA	63.0188	-24.4393	415	420	7.4
125	2014	40	1	NA	NA	1	NA	63.0188	-24.4393	415	420	7.4
125	2014	40	1	260	197	2	1	63.0188	-24.4393	415	420	7.4
125	2014	42	3	NA	NA	1	NA	63.0188	-24.4393	415	420	7.4
125	2014	42	1	282	217	2	1	63.0188	-24.4393	415	420	7.4
125	2014	43	1	NA	NA	2	NA	63.0188	-24.4393	415	420	7.4
125	2014	44	1	NA	NA	2	NA	63.0188	-24.4393	415	420	7.4
125	2014	44	1	NA	NA	1	NA	63.0188	-24.4393	415	420	7.4
125	2014	45	1	NA	NA	2	NA	63.0188	-24.4393	415	420	7.4
125	2014	NA	NA	0	NA	NA	NA	63.0188	-24.4393	415	420	7.4
125	2014	NA	NA	0	NA	NA	NA	63.0188	-24.4393	415	420	7.4
125	2014	NA	68	NA	NA	NA	NA	63.0188	-24.4393	415	420	7.4
125	2012	18	2	NA	NA	NA	NA	63.0212	-24.4367	406	410	8.1
125	2012	20	1	NA	NA	NA	NA	63.0212	-24.4367	406	410	8.1
125	2012	21	2	NA	NA	NA	NA	63.0212	-24.4367	406	410	8.1
125	2012	23	1	NA	NA	2	NA	63.0212	-24.4367	406	410	8.1
125	2012	23	1	NA	NA	NA	NA	63.0212	-24.4367	406	410	8.1
125	2012	24	1	NA	NA	2	NA	63.0212	-24.4367	406	410	8.1
125	2012	24	1	NA	NA	1	NA	63.0212	-24.4367	406	410	8.1
125	2012	26	1	NA	NA	NA	NA	63.0212	-24.4367	406	410	8.1
125	2012	26	1	NA	NA	1	NA	63.0212	-24.4367	406	410	8.1
125	2012	27	2	NA	NA	2	NA	63.0212	-24.4367	406	410	8.1
125	2012	27	2	NA	NA	1	NA	63.0212	-24.4367	406	410	8.1
125	2012	28	1	NA	NA	1	NA	63.0212	-24.4367	406	410	8.1
125	2012	29	1	NA	NA	2	NA	63.0212	-24.4367	406	410	8.1
125	2012	31	1	114	85	2	1	63.0212	-24.4367	406	410	8.1
125	2012	31	1	NA	NA	2	NA	63.0212	-24.4367	406	410	8.1
125	2012	32	1	NA	NA	1	NA	63.0212	-24.4367	406	410	8.1
125	2012	34	1	141.9	112	1	1	63.0212	-24.4367	406	410	8.1
125	2012	34	1	154	113	1	1	63.0212	-24.4367	406	410	8.1
125	2012	34	1	NA	NA	2	NA	63.0212	-24.4367	406	410	8.1
125	2012	36	1	NA	NA	2	NA	63.0212	-24.4367	406	410	8.1
125	2012	37	1	194	141.9	2	1	63.0212	-24.4367	406	410	8.1
125	2012	37	1	182	141.9	2	1	63.0212	-24.4367	406	410	8.1
125	2012	37	1	NA	NA	2	NA	63.0212	-24.4367	406	410	8.1
125	2012	43	1	NA	NA	2	NA	63.0212	-24.4367	406	410	8.1
125	2012	NA	NA	0	NA	NA	NA	63.0212	-24.4367	406	410	8.1
125	2012	NA	NA	0	NA	NA	NA	63.0212	-24.4367	406	410	8.1
125	2019	16	1	NA	NA	2	NA	63.0203	-24.4335	416	418	7.9
125	2019	18	1	NA	NA	1	NA	63.0203	-24.4335	416	418	7.9
125	2019	19	1	NA	NA	1	NA	63.0203	-24.4335	416	418	7.9
125	2019	20	1	30	24	2	1	63.0203	-24.4335	416	418	7.9
125	2019	21	1	NA	NA	1	NA	63.0203	-24.4335	416	418	7.9
[truncated: 2,794 more rows]

## Sheet: Sheet1
athugaðu að fyrir
lengdardreifingar þarftu að margfalda með "fjolda"
omfg, ég gerði þetta ekki, þarf að laga ef ég gef út
